# Supplementary material for: Genome‐wide association study in Finnish twins highlights the connection between nicotine addiction and neurotrophin signaling pathway
Source: Addict Biol. 2018 Mar 13;24(3):549–61. doi: 10.1111/adb.12618 (PMC6519128; doi:10.1111/adb.12618)
Supplement: Supplementary file 1 — Supplemental Table S1. Discovery sample cohort supplementary information. Supplemental Table S2. Replication sample cohort supplementary information. Supplemental Table S3. Top‐100 SNP results for cigarettes per day (CPD). Supplemental Table S4. Top‐100 SNP results for largest number of cigarettes ever‐smoked during a 24‐hour period (MaxCigs24). Supplemental Table S5. Top‐100 SNP results for DSM‐IV nicotine dependence (ND) diagnosis. Supplemental Table S6. Top‐100 SNP results for DSM‐IV nicotine dependence (ND) symptom count. Supplemental Table S7. Top‐100 SNP results for DSM‐IV nicotine withdrawal (NW) diagnosis. Supplemental Table S8. Top‐100 SNP results for DSM‐IV nicotine withdrawal (NW) symptom count. Supplemental Table S9. Association results for 16p12.3 locus in the discovery and replication samples. Supplemental Table S10. Association results for 15q25.1 locus harboring the cluster of nicotinic acetyl choline receptor genes CHRNA5‐CHRNA3‐CHRNB4 in the discovery and replication samples. Supplemental Table S11. Variant effect predictor results for the 27 genome‐wide significant SNPs identified across different phenotypes tested. Supplemental Table S12. eQTLs identified among the 27 genome‐wide significant SNPs using brain‐derived data available at GTEx and BRAINEAC. Supplemental Table S13. meQTLs observed among 27 genome‐wide significant SNPs using publicly available databases. Supplemental Figure S1. CPD distributions for discovery sample (n = 1715) (A) and replication sample (n = 6763) (B). Supplemental Figure S2. Manhattan and QQ plots of the GWAS results for MaxCigs24. Horizontal line in the Manhattan plot depicts the P < 5 × 10−8 threshold for genome‐wide significance. Genomic inflation factor λ = 1.008. Supplemental Figure S3. Regional plot of 3p22.3 results for MaxCigs24. The plot was generated with LocusZoom (Pruim et al. 2010), and the LD information has been obtained from hg19/1000 Genomes Nov 2014 EUR build. Supplemental Figure S4. Manhattan and QQ [file ADB-24-549-s001.zip › ADB_12618_supp-0016-Table S3.xlsx]

## Sheet: Sheet1
Supplemental Table S3. Top-100 SNP results for cigarettes per day (CPD).
Chr	BP	SNP	A1	A2	P value	β	95% CI	SE	MAF	HWE p value	Callrate	Info-score
16	19350508	rs4300632	T	A	8.47373e-09	4.74715	3.14; 6.35	0.820225	0.04618	0.622917	1	0.99819
16	19351749	rs11074386	T	C	9.8263e-09	4.73141	3.12; 6.34	0.821111	0.046112	0.799276	1	0.99748
16	19355577	rs11074388	A	G	1.12686e-08	4.38992	2.89; 5.89	0.764981	0.055017	0.206372	1	1
16	19353064	rs916078	T	C	1.22061e-08	4.70565	3.09; 6.32	0.821978	0.046021	0.799276	1	0.9972
16	19351837	rs11074387	G	A	1.57146e-08	4.35791	2.85; 5.86	0.767114	0.054862	0.281469	1	0.9974
16	19352221	rs4782229	T	C	1.62304e-08	4.35456	2.85; 5.86	0.767285	0.054814	0.281469	1	0.99779
16	19352463	rs916077	A	G	1.80221e-08	4.3425	2.84; 5.85	0.767633	0.054766	0.281469	1	0.99772
16	19352499	rs2353661	A	C	1.80708e-08	4.34218	2.84; 5.85	0.767641	0.054764	0.281469	1	0.99772
16	19353107	rs139902244	ATTATTACCCC	A	1.9038e-08	4.33597	2.83; 5.84	0.767783	0.054741	0.281469	1	0.99775
16	19353159	rs762761	A	G	1.93235e-08	4.33418	2.83; 5.84	0.767819	0.054735	0.281469	1	0.99776
16	19353246	rs762762	C	T	1.96314e-08	4.33226	2.83; 5.84	0.767856	0.054727	0.281469	1	0.99779
16	19353328	rs4238673	C	A	1.98513e-08	4.33089	2.83; 5.84	0.76788	0.054722	0.281469	1	0.9978
16	19353409	rs4782232	G	A	2.00051e-08	4.32995	2.82; 5.84	0.767897	0.054719	0.281469	1	0.99782
16	19353429	rs4782233	C	T	2.02939e-08	4.29606	2.80; 5.79	0.762227	0.0563	0.208358	1	0.98739
16	19353430	rs4782234	T	C	2.02939e-08	4.29606	2.80; 5.79	0.762227	0.0563	0.208358	1	0.98739
16	19353940	rs2213280	A	G	2.08989e-08	4.32454	2.82; 5.83	0.767982	0.0547	0.281469	1	0.99791
16	19352688	rs2353664	G	A	2.25584e-08	4.38836	2.86; 5.92	0.781181	0.054634	0.279963	1	0.96058
16	19354089	rs2227005	T	C	2.32194e-08	4.31111	2.81; 5.82	0.768124	0.054673	0.281469	1	0.99793
16	19352685	rs2353663	T	G	2.44067e-08	4.36958	2.84; 5.90	0.779764	0.055358	0.206277	1	0.95294
16	19352684	rs2353662	C	T	2.57337e-08	4.37039	2.84; 5.90	0.781211	0.05526	0.206353	1	0.95117
16	19356105	rs1004892	G	C	3.1356e-08	4.27043	2.76; 5.78	0.768151	0.054534	0.279963	1	0.99997
16	19357701	rs11406076	G	GA	3.13838e-08	4.27039	2.76; 5.78	0.768166	0.054532	0.279963	1	0.99993
16	19357771	rs1004928	G	A	3.13838e-08	4.27039	2.76; 5.78	0.768166	0.054532	0.279963	1	0.99993
16	19353688	rs2213278	A	G	5.96281e-08	4.28299	2.74; 5.82	0.786727	0.052859	0.372649	1	0.98673
16	19353731	rs2213279	A	G	5.98577e-08	4.28248	2.74; 5.82	0.786735	0.052858	0.372649	1	0.98673
16	19352293	rs755385	T	C	8.01349e-08	4.05666	2.58; 5.53	0.752587	0.057245	0.680816	1	0.99323
16	19354175	rs2353668	T	G	9.75373e-08	4.04559	2.56; 5.53	0.755584	0.057749	0.153225	1	0.98962
16	87689095	rs116218963	C	G	2.10039e-07	2.75937	1.72; 3.80	0.529478	0.12313	0.357199	1	0.97901
16	87651686	rs4843248	G	C	2.18744e-07	2.84827	1.78; 3.92	0.54734	0.11384	0.512024	1	0.97421
16	19332599	rs68053480	C	CT	2.55417e-07	4.17759	2.60; 5.76	0.807341	0.049789	0.481781	1	0.97287
16	19337740	rs72781352	A	C	4.59363e-07	4.36747	2.68; 6.06	0.86278	0.042219	0.581728	1	0.9983
16	19340614	rs12599530	G	T	5.21735e-07	4.38231	2.68; 6.09	0.869954	0.041744	0.580176	1	0.99233
16	19330103	rs8052275	T	C	5.31288e-07	4.3805	2.67; 6.09	0.870204	0.041974	0.581728	1	0.99475
8	84771721	rs140748725	G	A	7.28945e-07	6.59897	4.00; 9.20	1.32722	0.017529	0.467649	1	0.9905
3	36238681	rs73064179	G	A	7.5226e-07	8.2808	5.01; 11.55	1.66755	0.010145	1	1	0.99512
3	36347847	rs56027566	G	A	8.2247e-07	8.06014	4.87; 11.25	1.62889	0.010605	1	1	0.99171
16	19347632	rs4780788	C	G	8.69534e-07	4.25433	2.57; 5.94	0.86168	0.042441	0.582787	1	0.99531
16	19347905	rs763801	C	T	9.45306e-07	4.25238	2.56; 5.95	0.864183	0.042193	0.581728	1	0.99526
16	19347921	rs763800	G	A	9.45572e-07	4.2524	2.56; 5.95	0.864197	0.042194	0.581728	1	0.9952
1	116935633	rs144906663	A	G	9.8174e-07	7.21769	4.34; 10.10	1.46905	0.01407	1	1	0.89186
1	116933326	rs190377678	G	A	1.09796e-06	7.2311	4.33; 10.13	1.47848	0.013753	1	1	0.89817
16	19348524	rs1156327	T	C	1.10184e-06	4.26122	2.55; 5.97	0.871382	0.041653	0.580176	1	0.9862
16	19326020	rs4782224	C	T	1.10501e-06	4.19549	2.51; 5.88	0.858041	0.042743	0.58405	1	0.99662
16	19330828	rs2157034	T	G	1.11661e-06	4.18049	2.50; 5.86	0.855338	0.042987	0.585504	1	0.998
16	19331243	rs1023439	A	G	1.1227e-06	4.20379	2.52; 5.89	0.860296	0.042294	0.582787	1	0.99472
1	100987187	rs137881608	T	C	1.13522e-06	6.53581	3.91; 9.16	1.33815	0.017296	1	1	0.95472
16	19332868	rs11863382	A	G	1.14119e-06	4.18016	2.50; 5.86	0.856031	0.042853	0.585504	1	0.99891
16	19333111	rs8049175	T	C	1.14394e-06	4.17949	2.50; 5.86	0.85598	0.042856	0.585504	1	0.99897
16	19329694	rs57859783	AGAG	A	1.16047e-06	4.17368	2.50; 5.85	0.855291	0.042921	0.585504	1	0.99947
16	19332072	rs4782225	T	G	1.16121e-06	4.17348	2.50; 5.85	0.855273	0.042901	0.585504	1	0.99995
16	19333839	rs7196020	T	A	1.16399e-06	4.17309	2.50; 5.85	0.855276	0.042901	0.585504	1	0.99994
16	19330952	rs978463	T	G	1.16632e-06	4.17273	2.50; 5.85	0.855273	0.042899	0.585504	1	0.99999
16	19333153	rs8047832	A	C	1.16637e-06	4.17272	2.50; 5.85	0.855273	0.042899	0.585504	1	0.99999
16	19333241	rs6497343	G	C	1.16637e-06	4.17272	2.50; 5.85	0.855273	0.042899	0.585504	1	0.99999
16	19328937	rs2353658	C	T	1.16649e-06	4.1727	2.50; 5.85	0.855272	0.042899	0.585504	1	1
16	19329059	rs66789105	AC	A	1.16649e-06	4.1727	2.50; 5.85	0.855272	0.042899	0.585504	1	1
16	19329167	rs8045533	G	A	1.16649e-06	4.1727	2.50; 5.85	0.855272	0.042899	0.585504	1	1
16	19330188	rs8051268	C	T	1.16649e-06	4.1727	2.50; 5.85	0.855272	0.042899	0.585504	1	1
16	19330273	rs8051165	A	T	1.16649e-06	4.1727	2.50; 5.85	0.855272	0.042899	0.585504	1	1
16	19331301	rs1023440	G	A	1.16649e-06	4.1727	2.50; 5.85	0.855272	0.042899	0.585504	1	1
16	19331458	rs1023441	G	A	1.16649e-06	4.1727	2.50; 5.85	0.855272	0.042899	0.585504	1	1
16	19331827	rs4780786	C	T	1.16649e-06	4.1727	2.50; 5.85	0.855272	0.042899	0.585504	1	1
16	19331694	rs2027818	G	A	1.17703e-06	4.17126	2.49; 5.85	0.855292	0.04291	0.585504	1	0.99974
16	19331737	rs2027819	T	A	1.17703e-06	4.17126	2.49; 5.85	0.855292	0.04291	0.585504	1	0.99974
3	36396644	rs73052216	C	T	1.18711e-06	7.87496	4.71; 11.04	1.61528	0.010666	1	1	0.99945
3	36384609	rs12495177	A	G	1.18825e-06	7.87466	4.71; 11.04	1.61528	0.010666	1	1	0.99938
1	116974274	rs188678410	T	C	1.22538e-06	7.21247	4.31; 10.12	1.48132	0.013784	1	1	0.89354
16	19325210	rs78954244	A	G	1.23205e-06	4.3265	2.58; 6.07	0.888791	0.040493	0.256236	1	0.99494
16	19325209	rs4617845	A	G	1.23233e-06	4.32645	2.58; 6.07	0.888789	0.040492	0.256236	1	0.99497
16	19325239	rs4441251	C	T	1.23233e-06	4.32645	2.58; 6.07	0.888789	0.040492	0.256236	1	0.99497
1	116887926	rs140755820	C	T	1.24577e-06	7.16062	4.28; 10.05	1.47167	0.014051	1	1	0.89097
3	36407294	rs73052223	A	C	1.27023e-06	7.86167	4.69; 11.03	1.61705	0.010685	1	1	0.99552
16	19332655	rs4309376	T	C	1.32757e-06	3.98122	2.37; 5.59	0.820385	0.049029	0.340087	1	0.96046
13	109080464	rs9559342	C	T	1.40604e-06	-1.68989	-2.37; -1.01	0.349057	0.40124	0.384034	1	0.99916
6	31275663	rs3873387	A	C	1.68872e-06	-2.01615	-2.84; -1.19	0.419657	0.24743	0.442639	1	0.93481
8	84722611	chr8:84722611	A	T	2.11766e-06	7.07713	4.16; 9.99	1.48736	0.013828	0.324429	1	0.99803
4	144239811	rs63721662	T	C	2.3717e-06	-1.71519	-2.43; -1.01	0.362241	0.33248	0.164691	1	0.98689
4	121242085	rs145874666	T	A	2.37517e-06	5.80166	3.40; 8.20	1.22536	0.019556	1	1	0.94618
16	19313078	rs201294340	TG	T	2.57684e-06	3.4327	2.01; 4.86	0.727594	0.060226	0.698683	1	0.98235
16	19313065	rs199978671	TG	T	2.5974e-06	3.43145	2.01; 4.86	0.727582	0.060234	0.698683	1	0.98227
16	65095285	rs116982635	T	C	2.64676e-06	-3.31543	-4.69; -1.94	0.703561	0.067255	0.727931	1	0.95999
16	19329734	rs8047554	T	C	2.89944e-06	3.82961	2.23; 5.43	0.815939	0.04977	0.350897	1	0.95969
16	19325091	rs4617844	A	G	2.98704e-06	4.12225	2.40; 5.85	0.879444	0.041374	0.259573	1	0.99827
13	109076768	rs2013251	A	G	3.00696e-06	-1.81199	-2.57; -1.05	0.386686	0.26692	0.368825	1	0.99749
16	87710826	rs200970311	A	ACACAC	3.04961e-06	2.87924	1.67; 4.08	0.614824	0.093053	0.362276	1	0.92881
16	87710828	rs202219133	A	ACAC	3.05173e-06	2.87916	1.67; 4.08	0.614825	0.093053	0.362276	1	0.92881
1	116764724	rs189578781	T	C	3.09331e-06	5.7554	3.35; 8.17	1.22976	0.02049	1	1	0.94934
1	116767771	rs142054287	A	C	3.10715e-06	5.75348	3.34; 8.16	1.2296	0.020495	1	1	0.94941
3	36411991	rs73052229	C	T	3.1354e-06	7.57494	4.40; 10.75	1.61952	0.010965	1	1	0.96563
16	19325519	rs4238672	T	C	3.20073e-06	4.10318	2.38; 5.82	0.878063	0.041444	0.259573	1	0.9999
16	19324733	rs179235	A	G	3.20523e-06	4.10276	2.38; 5.82	0.878028	0.041444	0.259573	1	0.99991
8	84700785	rs148113539	G	A	3.20877e-06	6.81674	3.96; 9.68	1.45892	0.014337	0.343392	1	0.99689
6	31240692	rs114320777	A	G	3.22862e-06	-1.65869	-2.35; -0.96	0.35509	0.4429	0.196002	1	0.99758
8	85225367	rs117342941	T	C	3.62373e-06	4.35099	2.52; 6.19	0.936277	0.038109	0.767096	1	0.95752
7	43560362	rs7810171	T	C	3.95786e-06	1.81483	1.05; 2.58	0.392087	0.29137	0.241063	0.999986	0.96451
16	19329874	rs2883246	G	C	4.02572e-06	3.77357	2.17; 5.37	0.815891	0.050297	0.359435	1	0.95284
2	80037900	rs138683150	G	A	4.0389e-06	-6.10684	-8.70; -3.52	1.32057	0.019181	0.532918	1	0.93631
12	31337196	rs71455644	C	T	4.43023e-06	-1.75991	-2.51; -1.01	0.382179	0.35397	0.961599	0.999986	0.87211
16	19358685	rs113523541	G	GTCCAGGACA	4.51506e-06	3.296	1.89; 4.70	0.716374	0.063264	0.348554	1	0.99943
5	24497247	rs3797173	C	A	4.62754e-06	4.36	2.50; 6.22	0.949094	0.036	1	1	0.9769
