# Supplementary material for: Genome‐wide association study in Finnish twins highlights the connection between nicotine addiction and neurotrophin signaling pathway
Source: Addict Biol. 2018 Mar 13;24(3):549–61. doi: 10.1111/adb.12618 (PMC6519128; doi:10.1111/adb.12618)
Supplement: Supplementary file 1 — Supplemental Table S1. Discovery sample cohort supplementary information. Supplemental Table S2. Replication sample cohort supplementary information. Supplemental Table S3. Top‐100 SNP results for cigarettes per day (CPD). Supplemental Table S4. Top‐100 SNP results for largest number of cigarettes ever‐smoked during a 24‐hour period (MaxCigs24). Supplemental Table S5. Top‐100 SNP results for DSM‐IV nicotine dependence (ND) diagnosis. Supplemental Table S6. Top‐100 SNP results for DSM‐IV nicotine dependence (ND) symptom count. Supplemental Table S7. Top‐100 SNP results for DSM‐IV nicotine withdrawal (NW) diagnosis. Supplemental Table S8. Top‐100 SNP results for DSM‐IV nicotine withdrawal (NW) symptom count. Supplemental Table S9. Association results for 16p12.3 locus in the discovery and replication samples. Supplemental Table S10. Association results for 15q25.1 locus harboring the cluster of nicotinic acetyl choline receptor genes CHRNA5‐CHRNA3‐CHRNB4 in the discovery and replication samples. Supplemental Table S11. Variant effect predictor results for the 27 genome‐wide significant SNPs identified across different phenotypes tested. Supplemental Table S12. eQTLs identified among the 27 genome‐wide significant SNPs using brain‐derived data available at GTEx and BRAINEAC. Supplemental Table S13. meQTLs observed among 27 genome‐wide significant SNPs using publicly available databases. Supplemental Figure S1. CPD distributions for discovery sample (n = 1715) (A) and replication sample (n = 6763) (B). Supplemental Figure S2. Manhattan and QQ plots of the GWAS results for MaxCigs24. Horizontal line in the Manhattan plot depicts the P < 5 × 10−8 threshold for genome‐wide significance. Genomic inflation factor λ = 1.008. Supplemental Figure S3. Regional plot of 3p22.3 results for MaxCigs24. The plot was generated with LocusZoom (Pruim et al. 2010), and the LD information has been obtained from hg19/1000 Genomes Nov 2014 EUR build. Supplemental Figure S4. Manhattan and QQ [file ADB-24-549-s001.zip › ADB_12618_supp-0017-Table S4.xlsx]

## Sheet: Sheet1
Supplemental Table S4. Top-100 SNP results for largest number of cigarettes ever-smoked during a 24-hour period (MaxCigs24).
Chr	BP	SNP	A1	A2	P value	β	95% CI	SE	MAF	HWE p value	Callrate	Info-score
16	19352685	rs2353663	T	G	7.01016e-09	6.03561	4.00; 8.07	1.03703	0.055358	0.206277	1	0.95294
16	19352684	rs2353662	C	T	8.37953e-09	6.01588	3.98; 8.05	1.03908	0.05526	0.206353	1	0.95117
16	19352688	rs2353664	G	A	1.18503e-08	5.95569	3.92; 7.99	1.03939	0.054634	0.279963	1	0.96058
16	19355577	rs11074388	A	G	1.22428e-08	5.83158	3.83; 7.83	1.01873	0.055017	0.206372	1	1
16	19351837	rs11074387	G	A	1.45576e-08	5.81639	3.81; 7.82	1.02144	0.054862	0.281469	1	0.9974
16	19352221	rs4782229	T	C	1.48086e-08	5.81453	3.81; 7.82	1.02165	0.054814	0.281469	1	0.99779
16	19352463	rs916077	A	G	1.58325e-08	5.80508	3.80; 7.81	1.02208	0.054766	0.281469	1	0.99772
16	19352499	rs2353661	A	C	1.58604e-08	5.80482	3.80; 7.81	1.02209	0.054764	0.281469	1	0.99772
16	19353107	rs139902244	ATTATTACCCC	A	1.64075e-08	5.79975	3.80; 7.80	1.02226	0.054741	0.281469	1	0.99775
16	19353159	rs762761	A	G	1.65689e-08	5.79825	3.79; 7.80	1.0223	0.054735	0.281469	1	0.99776
16	19353246	rs762762	C	T	1.67397e-08	5.79667	3.79; 7.80	1.02235	0.054727	0.281469	1	0.99779
16	19353328	rs4238673	C	A	1.68638e-08	5.79551	3.79; 7.80	1.02238	0.054722	0.281469	1	0.9978
16	19353409	rs4782232	G	A	1.69494e-08	5.79472	3.79; 7.80	1.0224	0.054719	0.281469	1	0.99782
16	19353940	rs2213280	A	G	1.74489e-08	5.7901	3.79; 7.79	1.02249	0.0547	0.281469	1	0.99791
16	19354089	rs2227005	T	C	1.8693e-08	5.77866	3.77; 7.78	1.02265	0.054673	0.281469	1	0.99793
16	19350508	rs4300632	T	A	1.90652e-08	6.16767	4.03; 8.31	1.09216	0.04618	0.622917	1	0.99819
16	19353429	rs4782233	C	T	1.99781e-08	5.7223	3.73; 7.71	1.01477	0.0563	0.208358	1	0.98739
16	19353430	rs4782234	T	C	1.99781e-08	5.7223	3.73; 7.71	1.01477	0.0563	0.208358	1	0.98739
16	19351749	rs11074386	T	C	2.08255e-08	6.15711	4.01; 8.30	1.09329	0.046112	0.799276	1	0.99748
16	19356105	rs1004892	G	C	2.30625e-08	5.74067	3.74; 7.74	1.0226	0.054534	0.279963	1	0.99997
16	19357701	rs11406076	G	GA	2.31182e-08	5.74035	3.74; 7.74	1.02262	0.054532	0.279963	1	0.99993
16	19357771	rs1004928	G	A	2.31182e-08	5.74035	3.74; 7.74	1.02262	0.054532	0.279963	1	0.99993
16	19353064	rs916078	T	C	2.38658e-08	6.13698	3.99; 8.28	1.09438	0.046021	0.799276	1	0.9972
3	36238681	rs73064179	G	A	3.06795e-08	12.4925	8.09; 16.89	2.24552	0.010145	1	1	0.99512
16	19352293	rs755385	T	C	6.57437e-08	5.43791	3.47; 7.40	1.00212	0.057245	0.680816	1	0.99323
16	19353688	rs2213278	A	G	8.54642e-08	5.6389	3.58; 7.69	1.0484	0.052859	0.372649	1	0.98673
16	19353731	rs2213279	A	G	8.56782e-08	5.63847	3.58; 7.69	1.04841	0.052858	0.372649	1	0.98673
3	36347847	rs56027566	G	A	1.00718e-07	11.7331	7.43; 16.03	2.19375	0.010605	1	1	0.99171
16	19354175	rs2353668	T	G	1.22326e-07	5.34696	3.37; 7.32	1.00648	0.057749	0.153225	1	0.98962
16	87689095	rs116218963	C	G	1.34796e-07	3.76574	2.37; 5.16	0.711253	0.12313	0.357199	1	0.97901
3	36396644	rs73052216	C	T	1.39618e-07	11.5001	7.24; 15.76	2.17476	0.010666	1	1	0.99945
3	36384609	rs12495177	A	G	1.39771e-07	11.4997	7.24; 15.76	2.17476	0.010666	1	1	0.99938
3	36407294	rs73052223	A	C	1.43829e-07	11.5007	7.23; 15.77	2.17715	0.010685	1	1	0.99552
16	87651686	rs4843248	G	C	1.78704e-07	3.83695	2.40; 5.27	0.731976	0.11384	0.512024	1	0.97421
3	36411991	rs73052229	C	T	2.88172e-07	11.2315	6.96; 15.50	2.18019	0.010965	1	1	0.96563
16	65095285	rs116982635	T	C	5.23934e-07	-4.71721	-6.55; -2.88	0.93658	0.067255	0.727931	1	0.95999
14	86784568	rs146274783	A	G	1.05097e-06	5.2083	3.12; 7.29	1.06299	0.048372	1	1	0.97919
18	77356164	rs139188551	T	C	1.16926e-06	11.3517	6.79; 15.91	2.32695	0.010925	1	1	0.87395
16	64938387	rs16968027	A	G	1.32068e-06	-5.94008	-8.34; -3.54	1.22376	0.041769	0.580176	1	0.90713
12	50223579	rs4898532	T	C	1.36115e-06	2.19885	1.31; 3.09	0.45357	0.49343	0.566996	1	0.99683
14	87451838	rs186667699	C	T	1.43775e-06	5.65424	3.36; 7.95	1.16899	0.039322	0.243613	1	0.9638
14	87445723	rs185854148	T	C	1.45021e-06	5.65292	3.36; 7.94	1.16914	0.03942	0.24923	1	0.96145
6	31275663	rs3873387	A	C	1.45903e-06	-2.70613	-3.80; -1.61	0.559823	0.24743	0.442639	1	0.93481
14	87430789	rs142064922	G	A	1.55812e-06	5.44703	3.23; 7.66	1.12994	0.042196	0.176433	1	0.9634
16	87710826	rs200970311	A	ACACAC	1.56481e-06	3.97197	2.36; 5.59	0.824103	0.093053	0.362276	1	0.92881
16	87710828	rs202219133	A	ACAC	1.56608e-06	3.97185	2.36; 5.59	0.824104	0.093053	0.362276	1	0.92881
14	86970136	rs199877031	G	A	1.56775e-06	5.41476	3.21; 7.62	1.12354	0.043456	0.795187	1	0.98005
16	19340614	rs12599530	G	T	1.58947e-06	5.58083	3.31; 7.85	1.15867	0.041744	0.580176	1	0.99233
14	86749083	rs192392433	T	C	1.60076e-06	5.29791	3.14; 7.45	1.10026	0.044646	0.600772	1	0.97266
14	86755504	rs185756779	A	T	1.73683e-06	5.35837	3.17; 7.55	1.11665	0.044084	1	1	0.97345
22	43885006	rs28672990	C	G	1.8374e-06	2.195	1.30; 3.09	0.458516	0.44209	0.228386	1	0.98977
14	86966925	chr14:86966925	A	C	1.95246e-06	5.44944	3.21; 7.69	1.14129	0.04214	1	1	0.98666
22	43870482	rs73167982	T	C	2.05677e-06	4.92035	2.90; 6.94	1.03278	0.051709	0.114251	1	0.96616
14	86776630	rs117436857	G	C	2.09329e-06	5.07184	2.98; 7.16	1.06538	0.04786	1	1	0.98672
14	87055609	rs118080564	G	A	2.14464e-06	5.34141	3.14; 7.54	1.12318	0.043131	1	1	0.99482
16	87685612	rs151205935	A	G	2.16549e-06	3.74875	2.20; 5.29	0.788605	0.098552	0.105061	1	0.97368
16	19337740	rs72781352	A	C	2.17647e-06	5.46302	3.21; 7.72	1.14948	0.042219	0.581728	1	0.9983
18	77170260	rs185382914	A	G	2.17696e-06	10.3451	6.08; 14.61	2.17674	0.011796	1	1	0.95964
14	86845950	rs111609270	T	C	2.23314e-06	5.39583	3.17; 7.62	1.1366	0.041771	0.781106	1	0.98389
14	86798101	rs60995151	T	G	2.33138e-06	5.41183	3.17; 7.65	1.1421	0.042409	0.786557	1	0.9577
14	86798639	rs115363533	G	T	2.44264e-06	5.20655	3.05; 7.36	1.101	0.043977	1	1	0.99478
22	43881248	rs4134426	G	A	2.45526e-06	2.13183	1.25; 3.02	0.450907	0.47844	0.0776247	1	0.99156
7	54990766	rs140007287	A	G	2.55521e-06	10.0717	5.89; 14.25	2.134	0.014095	1	1	0.88523
12	50231055	rs201151988	T	TG	2.55881e-06	2.13584	1.25; 3.02	0.45257	0.48629	0.310756	1	0.99485
22	43880499	rs2076665	G	A	2.77489e-06	2.11763	1.24; 3.00	0.450308	0.47648	0.0423643	1	0.98899
16	19332655	rs4309376	T	C	2.80973e-06	5.13564	2.99; 7.28	1.09268	0.049029	0.340087	1	0.96046
14	86844161	rs12586677	A	C	2.81777e-06	5.23636	3.05; 7.42	1.11425	0.042668	0.786647	1	0.99971
14	86843108	rs76061986	G	A	2.82632e-06	5.23561	3.05; 7.42	1.11424	0.042662	0.786647	1	0.99985
14	86776652	rs75293497	C	T	2.82695e-06	4.98788	2.91; 7.07	1.06153	0.047918	1	1	0.9869
14	86948289	rs145954271	A	G	2.82743e-06	5.30777	3.09; 7.52	1.12961	0.042893	1	1	0.98912
14	86828054	rs804941	G	A	2.82803e-06	5.16442	3.01; 7.32	1.09912	0.044097	1	1	0.9952
14	86841649	rs77037880	C	T	2.83566e-06	5.23484	3.05; 7.42	1.11424	0.042661	0.786647	1	0.99989
14	86841292	rs12587220	C	T	2.83707e-06	5.23472	3.05; 7.42	1.11424	0.04266	0.786647	1	0.9999
14	86840286	rs78906691	C	T	2.84226e-06	5.2343	3.05; 7.42	1.11423	0.042659	0.786647	1	0.99992
14	86843302	rs117220132	C	T	2.85253e-06	5.236	3.05; 7.42	1.11477	0.042644	0.786647	1	0.99939
14	86802931	rs75296924	C	G	2.91604e-06	5.16446	3.01; 7.32	1.10061	0.043918	1	1	0.9966
14	86801269	rs77851833	A	G	2.93313e-06	5.19917	3.03; 7.37	1.1083	0.043647	0.795187	1	0.98971
14	86825250	rs75803197	A	G	2.93637e-06	5.19048	3.02; 7.36	1.1065	0.04368	0.795187	1	0.9917
14	86810254	rs77685478	C	T	2.96637e-06	5.15818	3.00; 7.31	1.1001	0.04394	1	1	0.99691
14	86810591	rs117628719	G	C	2.9687e-06	5.15788	3.00; 7.31	1.10008	0.043941	1	1	0.99693
14	86812862	rs150621835	T	C	2.99858e-06	5.1541	3.00; 7.31	1.09976	0.043953	1	1	0.99714
14	86827614	rs17122241	G	A	3.05851e-06	5.14661	2.99; 7.30	1.09912	0.043974	1	1	0.99765
14	86828436	rs804942	C	T	3.05859e-06	5.14659	2.99; 7.30	1.09912	0.043976	1	1	0.99761
14	86819176	rs143443248	T	TAGC	3.05885e-06	5.14659	2.99; 7.30	1.09912	0.043975	1	1	0.99763
14	86819180	rs200660627	A	AG	3.05885e-06	5.14659	2.99; 7.30	1.09912	0.043975	1	1	0.99763
14	86819177	rs199682740	A	AGC	3.05899e-06	5.14658	2.99; 7.30	1.09913	0.043975	1	1	0.99762
8	131809471	rs142940201	C	CT	3.06391e-06	5.16456	3.00; 7.33	1.10304	0.0475	0.624137	1	0.99222
14	86831390	rs74695047	C	A	3.06989e-06	5.14625	2.99; 7.30	1.09923	0.044006	1	1	0.9968
14	86822360	rs11159769	T	C	3.12363e-06	5.1423	2.99; 7.30	1.09923	0.044089	1	1	0.99515
2	104601968	rs12467202	C	T	3.16535e-06	-3.2989	-4.68; -1.92	0.705598	0.12181	0.836918	1	0.99711
14	86772398	rs2373169	T	C	3.34862e-06	5.06971	2.94; 7.20	1.08708	0.046182	1	1	0.97642
12	50231057	rs4898535	T	G	3.38778e-06	2.10746	1.22; 2.99	0.452129	0.48433	0.290102	1	0.99857
14	86798099	rs59861201	G	T	3.39196e-06	5.13248	2.97; 7.29	1.10117	0.044156	1	1	0.9903
12	50227988	rs7953539	G	A	3.41308e-06	2.10757	1.22; 2.99	0.452303	0.48468	0.310678	1	0.99749
22	43880506	rs2076666	G	A	3.4307e-06	2.09513	1.21; 2.98	0.449737	0.47671	0.0341507	1	0.98991
12	50226467	rs10875976	G	A	3.45888e-06	2.10598	1.22; 2.99	0.45223	0.48472	0.290449	1	0.99761
14	86781636	rs141109783	G	C	3.53099e-06	4.97537	2.88; 7.07	1.06938	0.047296	1	1	0.98945
14	86796875	rs201760581	CT	C	3.5705e-06	5.05309	2.92; 7.18	1.08663	0.046259	1	1	0.98005
14	86791464	rs17122129	C	T	3.57999e-06	4.98517	2.88; 7.09	1.07215	0.047175	1	1	0.98704
14	86796642	rs200796546	A	AT	3.60278e-06	5.05038	2.92; 7.18	1.08649	0.046221	1	1	0.98109
