# Supplementary material for: Genome‐wide association study in Finnish twins highlights the connection between nicotine addiction and neurotrophin signaling pathway
Source: Addict Biol. 2018 Mar 13;24(3):549–61. doi: 10.1111/adb.12618 (PMC6519128; doi:10.1111/adb.12618)
Supplement: Supplementary file 1 — Supplemental Table S1. Discovery sample cohort supplementary information. Supplemental Table S2. Replication sample cohort supplementary information. Supplemental Table S3. Top‐100 SNP results for cigarettes per day (CPD). Supplemental Table S4. Top‐100 SNP results for largest number of cigarettes ever‐smoked during a 24‐hour period (MaxCigs24). Supplemental Table S5. Top‐100 SNP results for DSM‐IV nicotine dependence (ND) diagnosis. Supplemental Table S6. Top‐100 SNP results for DSM‐IV nicotine dependence (ND) symptom count. Supplemental Table S7. Top‐100 SNP results for DSM‐IV nicotine withdrawal (NW) diagnosis. Supplemental Table S8. Top‐100 SNP results for DSM‐IV nicotine withdrawal (NW) symptom count. Supplemental Table S9. Association results for 16p12.3 locus in the discovery and replication samples. Supplemental Table S10. Association results for 15q25.1 locus harboring the cluster of nicotinic acetyl choline receptor genes CHRNA5‐CHRNA3‐CHRNB4 in the discovery and replication samples. Supplemental Table S11. Variant effect predictor results for the 27 genome‐wide significant SNPs identified across different phenotypes tested. Supplemental Table S12. eQTLs identified among the 27 genome‐wide significant SNPs using brain‐derived data available at GTEx and BRAINEAC. Supplemental Table S13. meQTLs observed among 27 genome‐wide significant SNPs using publicly available databases. Supplemental Figure S1. CPD distributions for discovery sample (n = 1715) (A) and replication sample (n = 6763) (B). Supplemental Figure S2. Manhattan and QQ plots of the GWAS results for MaxCigs24. Horizontal line in the Manhattan plot depicts the P < 5 × 10−8 threshold for genome‐wide significance. Genomic inflation factor λ = 1.008. Supplemental Figure S3. Regional plot of 3p22.3 results for MaxCigs24. The plot was generated with LocusZoom (Pruim et al. 2010), and the LD information has been obtained from hg19/1000 Genomes Nov 2014 EUR build. Supplemental Figure S4. Manhattan and QQ [file ADB-24-549-s001.zip › ADB_12618_supp-0018-Table S5.xlsx]

## Sheet: Sheet1
Supplemental Table S5. Top-100 SNP results for DSM-IV nicotine dependence (ND) diagnosis.
Chr	BP	SNP	A1	A2	P value	β	95% CI (betas)	SE	OR	95% CI (ORs)	MAF	HWE p value	Callrate	Info-score
5	5786702	rs187632	A	G	7.15688e-07	-0.0881394	-0.12; -0.05	0.0177142	0.700321	0.61,0.81	0.4621	0.564911	0.999977	0.95539
11	21472503	rs148586747	A	G	7.39837e-07	-0.272926	-0.38; -0.17	0.0549244	0.300942	0.19,0.48	0.027409	0.0614186	1	0.89247
7	19566286	rs6461441	C	A	8.53409e-07	-0.11809	-0.16; -0.07	0.0239003	0.61879	0.51,0.75	0.15607	0.557879	1	0.99628
7	19554431	rs2192487	G	A	8.7014e-07	-0.1196	-0.17; -0.07	0.0242247	0.61488	0.51,0.75	0.15173	0.732386	1	0.9888
7	19563837	rs2192483	G	A	1.14486e-06	-0.118477	-0.17; -0.07	0.0242655	0.617794	0.51,0.75	0.15087	0.796748	1	0.98802
7	19573641	rs17141561	C	T	1.27468e-06	-0.116473	-0.16; -0.07	0.0239605	0.623012	0.51,0.75	0.15546	0.557995	1	0.99592
14	99275537	rs188595723	G	A	1.91217e-06	0.309868	0.18; 0.44	0.0648391	4.22551	2.34,7.63	0.01956	1	1	0.97769
10	99790398	rs61873668	G	C	2.39448e-06	-0.111291	-0.16; -0.07	0.023514	0.636661	0.53,0.77	0.16679	0.874182	1	0.98452
7	19569253	rs7796093	C	A	2.65141e-06	-0.115424	-0.16; -0.07	0.0244959	0.625776	0.51,0.76	0.14691	0.725387	1	0.99586
4	15542197	rs16892135	G	A	2.95348e-06	0.0989546	0.06; 0.14	0.0211005	1.49476	1.26,1.77	0.21778	0.27232	1	0.974
7	19596067	rs75247949	TA	T	3.37276e-06	-0.113003	-0.16; -0.07	0.0242386	0.632158	0.52,0.77	0.14753	0.860799	1	0.99755
7	19563146	rs10235171	T	G	3.5574e-06	-0.114531	-0.16; -0.07	0.0246252	0.628132	0.52,0.77	0.14351	0.928584	1	0.99181
7	19593649	rs12668098	C	T	3.57159e-06	-0.113159	-0.16; -0.07	0.0243346	0.631746	0.52,0.77	0.14659	0.791662	1	0.99159
7	19579747	rs12113143	C	T	3.70567e-06	-0.11285	-0.16; -0.07	0.0243083	0.632562	0.52,0.77	0.14803	0.726892	1	0.99607
1	200672206	rs61109704	C	T	3.7617e-06	-0.182333	-0.26; -0.11	0.0393019	0.4682	0.34,0.64	0.053041	0.275531	1	0.9318
7	19557632	rs4495319	C	G	4.21963e-06	-0.113501	-0.16; -0.07	0.0245929	0.630849	0.52,0.77	0.14284	0.718952	1	0.99189
1	33541112	rs199563603	T	TG	4.81616e-06	0.100958	0.06; 0.14	0.022008	1.50745	1.26,1.80	0.19379	0.0289001	1	0.92242
8	130457534	rs5894994	A	AT	4.92939e-06	-0.0818196	-0.12; -0.05	0.0178552	0.718932	0.62,0.83	0.34552	0.108268	1	0.99703
13	74631240	rs75012440	A	G	5.01597e-06	0.146638	0.08; 0.21	0.0320259	1.83471	1.41,2.38	0.077808	1	1	0.9972
1	33580464	rs596194	G	A	5.14703e-06	0.0870131	0.05; 0.12	0.0190265	1.42216	1.22,1.65	0.27644	0.225954	1	0.99744
1	33589426	rs12040146	T	C	5.56095e-06	0.0870578	0.05; 0.12	0.0191049	1.42243	1.22,1.65	0.27472	0.294029	1	0.99831
7	33178189	rs6973757	C	G	5.5847e-06	-0.0954678	-0.14; -0.05	0.0209547	0.679836	0.57,0.80	0.22157	1	1	0.97951
1	33588047	rs35183665	G	GA	5.73251e-06	0.0869511	0.05; 0.12	0.0191086	1.4218	1.22,1.65	0.27484	0.294252	1	0.9977
1	248059352	rs147816311	A	ACTC	5.74229e-06	0.191286	0.11; 0.27	0.0420409	2.2483	1.59,3.19	0.046432	0.80019	1	0.9194
10	99825895	rs7072169	A	T	5.80694e-06	-0.100902	-0.14; -0.06	0.0221879	0.664774	0.56,0.79	0.18453	0.661013	1	0.99578
5	135120845	rs78018149	A	G	5.87522e-06	0.179676	0.10; 0.26	0.0395315	2.12969	1.54,2.95	0.053808	1	1	0.96027
10	99809915	rs1889443	G	A	5.91691e-06	-0.101417	-0.15; -0.06	0.0223207	0.663356	0.56,0.79	0.18488	0.609312	1	0.98308
10	99839373	rs61711946	G	A	5.98503e-06	-0.102447	-0.15; -0.06	0.0225596	0.660543	0.55,0.79	0.17479	0.359667	1	0.99418
1	33577496	rs659746	A	G	6.17319e-06	0.0862906	0.05; 0.12	0.0190295	1.41792	1.22,1.65	0.27569	0.18599	1	0.99676
1	33544585	rs10429855	A	G	6.38806e-06	0.0864478	0.05; 0.12	0.019095	1.41884	1.22,1.65	0.27569	0.321255	1	0.99546
10	99819351	rs61873683	T	A	6.45674e-06	-0.10061	-0.14; -0.06	0.0222344	0.665581	0.56,0.79	0.18407	0.660283	1	0.99299
10	99817114	rs1041652	G	C	6.50248e-06	-0.100248	-0.14; -0.06	0.0221618	0.666576	0.56,0.79	0.18642	0.827795	1	0.99507
8	136936164	rs78722538	G	C	6.54437e-06	-0.145132	-0.21; -0.08	0.0320941	0.551659	0.43,0.71	0.080587	0.881581	1	0.96547
1	33544540	rs10429854	T	C	6.70773e-06	0.0861805	0.05; 0.12	0.01908	1.41728	1.22,1.65	0.27497	0.270004	1	0.9971
10	99823477	rs144719675	C	T	6.7666e-06	-0.165348	-0.24; -0.09	0.0366225	0.505087	0.37,0.68	0.06599	0.858938	1	0.87965
7	135981582	rs736622	T	A	6.80131e-06	0.0772084	0.04; 0.11	0.0171049	1.36533	1.19,1.56	0.48644	0.102946	0.999983	0.98169
10	134288420	rs144182682	A	ATTAAG	6.85276e-06	-0.0782625	-0.11; -0.04	0.0173446	0.729289	0.64,0.84	0.49829	0.566918	1	0.99604
1	33566772	rs12047012	C	T	7.20965e-06	0.0860625	0.05; 0.12	0.0191195	1.41659	1.22,1.65	0.27353	0.244371	1	0.99656
5	24459843	rs374098	T	C	7.37836e-06	0.167979	0.09; 0.24	0.0373591	2.01857	1.49,2.74	0.06049	0.559423	1	0.93057
5	24459850	rs433145	A	G	7.4366e-06	0.168028	0.09; 0.24	0.0373842	2.01903	1.49,2.74	0.060492	0.559423	1	0.92932
18	11838173	rs72868658	A	G	7.68693e-06	0.123777	0.07; 0.18	0.0275827	1.66096	1.33,2.07	0.10947	0.070081	1	0.98814
10	99840527	rs61873714	A	G	7.89486e-06	-0.10143	-0.15; -0.06	0.0226319	0.663336	0.55,0.79	0.175	0.542375	1	0.99627
9	139217489	rs28714232	T	C	8.02063e-06	0.0861875	0.05; 0.12	0.0192455	1.41708	1.22,1.65	0.34728	0.43718	0.999941	0.87914
18	11838140	rs72868655	A	G	8.08933e-06	0.123431	0.07; 0.18	0.0275732	1.6585	1.33,2.07	0.10951	0.070081	1	0.98849
13	74571846	rs143762106	GT	G	8.18815e-06	0.150217	0.08; 0.22	0.0335766	1.86405	1.42,2.45	0.070104	0.735868	1	0.98495
1	248081355	rs112960646	A	G	8.36724e-06	0.176808	0.10; 0.25	0.0395616	2.10175	1.52,2.91	0.053855	0.660587	1	0.89424
8	21497397	rs11779702	G	C	8.38508e-06	-0.0799917	-0.12; -0.04	0.0179004	0.72431	0.63,0.83	0.36742	0.0260615	0.999974	0.94404
4	102449905	rs1426538	G	A	8.56231e-06	-0.0772305	-0.11; -0.04	0.0173	0.732386	0.64,0.84	0.49302	0.791608	1	0.97973
10	134289543	rs4880381	T	A	8.7466e-06	-0.077338	-0.11; -0.04	0.017342	0.732058	0.64,0.84	0.49765	0.537749	1	0.99776
7	33178416	rs10260593	A	G	8.81005e-06	-0.0925724	-0.13; -0.05	0.0207654	0.688005	0.58,0.81	0.22533	1	1	0.98728
9	139217493	rs28444490	T	C	8.99028e-06	0.0856215	0.05; 0.12	0.0192252	1.41377	1.21,1.65	0.34796	0.437663	0.999939	0.88065
9	139218912	rs62579954	T	G	9.03266e-06	0.0861603	0.05; 0.12	0.0193506	1.41693	1.21,1.65	0.34414	0.732825	0.99995	0.88147
1	33543621	rs1054059	A	G	9.53851e-06	0.0845287	0.05; 0.12	0.0190348	1.40764	1.21,1.64	0.27641	0.271007	1	0.99943
18	38557763	rs677714	C	T	9.63534e-06	-0.140412	-0.20; -0.08	0.0316347	0.562961	0.44,0.73	0.08884	0.17394	1	0.95879
10	134289658	rs56094089	C	T	9.85377e-06	-0.076864	-0.11; -0.04	0.0173365	0.733481	0.64,0.84	0.49747	0.537737	1	0.99847
18	11828828	rs9966733	T	G	9.89079e-06	0.109397	0.06; 0.16	0.0246787	1.56223	1.28,1.90	0.13579	0.00354324	1	0.99795
10	134290526	rs10870311	A	C	1.00624e-05	-0.0767257	-0.11; -0.04	0.0173231	0.733896	0.64,0.84	0.49733	0.537737	1	1
1	33540443	rs3863724	A	G	1.00851e-05	0.0843367	0.05; 0.12	0.0190436	1.40652	1.21,1.64	0.27635	0.247794	1	0.99889
13	74565469	rs17290460	A	G	1.0101e-05	0.150777	0.08; 0.22	0.0340487	1.8687	1.42,2.46	0.068243	0.86167	1	0.98804
7	126403638	rs13225930	T	C	1.03515e-05	-0.105598	-0.15; -0.06	0.0238752	0.651927	0.54,0.79	0.18592	0.215889	1	0.82727
10	134288095	rs11146388	A	G	1.04149e-05	-0.0768804	-0.11; -0.04	0.0173876	0.733429	0.64,0.84	0.4992	0.537774	1	0.99302
13	74579558	rs17218691	C	G	1.06773e-05	0.146609	0.08; 0.21	0.0331985	1.83457	1.40,2.40	0.071489	0.867727	1	0.99244
7	135996826	rs35357960	T	C	1.07083e-05	-0.0753719	-0.11; -0.04	0.0170699	0.737978	0.64,0.84	0.49412	0.18644	1	0.99029
13	74594628	rs76928646	A	G	1.08134e-05	0.145564	0.08; 0.21	0.0329825	1.82613	1.40,2.39	0.072918	0.744475	1	0.99614
13	74595280	rs78396746	G	A	1.0854e-05	0.144848	0.08; 0.21	0.0328265	1.82039	1.39,2.37	0.073233	0.744543	1	0.99779
20	15856760	rs6043587	G	A	1.08676e-05	-0.140964	-0.20; -0.08	0.0319481	0.561628	0.43,0.73	0.089236	0.417013	1	0.91899
10	99797795	rs67376295	A	G	1.0937e-05	-0.0994352	-0.14; -0.06	0.0225432	0.668841	0.56,0.8	0.17731	0.545519	1	0.99278
10	134290769	rs4880382	G	A	1.09761e-05	-0.076445	-0.11; -0.04	0.0173341	0.734741	0.64,0.84	0.49706	0.537725	1	0.99881
10	99797574	rs12267090	G	A	1.10163e-05	-0.0993979	-0.14; -0.06	0.0225428	0.668944	0.56,0.8	0.17733	0.545519	1	0.99277
10	134290675	rs11146389	G	T	1.10353e-05	-0.076415	-0.11; -0.04	0.0173319	0.734831	0.64,0.84	0.49707	0.537725	1	0.99907
7	135977444	rs2555050	G	A	1.11028e-05	0.0749759	0.04; 0.11	0.0170107	1.35288	1.18,1.55	0.49651	0.0106267	0.999984	0.97815
13	74581827	rs9600218	A	G	1.114e-05	0.145123	0.08; 0.21	0.0329312	1.82258	1.40,2.38	0.073493	0.745676	1	0.99128
7	136006782	rs4626542	T	C	1.11527e-05	0.075094	0.04; 0.11	0.0170413	1.35356	1.18,1.55	0.48557	0.112564	1	0.98784
13	74617964	rs2025532	A	G	1.12835e-05	0.144673	0.08; 0.21	0.03285	1.81899	1.39,2.37	0.073095	0.744543	1	0.99811
10	134290895	rs4242719	C	T	1.12881e-05	-0.0763411	-0.11; -0.04	0.0173347	0.735053	0.64,0.84	0.49719	0.567087	1	0.99847
10	134290544	rs10870312	A	C	1.14136e-05	-0.0762971	-0.11; -0.04	0.0173342	0.735186	0.64,0.84	0.49712	0.537737	1	0.99883
10	134290607	rs35908501	T	C	1.1438e-05	-0.0762881	-0.11; -0.04	0.017334	0.735213	0.64,0.84	0.497	0.537725	1	0.99886
10	134290153	rs10870310	A	G	1.15689e-05	-0.0762734	-0.11; -0.04	0.0173405	0.735257	0.64,0.84	0.49714	0.509085	1	0.99925
13	74618439	rs138071265	A	AC	1.16725e-05	0.144283	0.08; 0.21	0.0328168	1.81587	1.39,2.37	0.073169	0.744543	1	0.99907
13	74614707	rs140518786	C	CT	1.16769e-05	0.144258	0.08; 0.21	0.0328119	1.81568	1.39,2.37	0.07318	0.744543	1	0.99926
13	74616107	rs7338608	C	T	1.16889e-05	0.144244	0.08; 0.21	0.0328105	1.81557	1.39,2.37	0.073183	0.744543	1	0.99928
18	11827102	rs9962623	T	C	1.16997e-05	0.109268	0.06; 0.16	0.0248557	1.56139	1.28,1.90	0.13421	0.00427661	1	0.99577
13	74616340	rs7337594	C	A	1.17013e-05	0.144236	0.08; 0.21	0.0328104	1.81551	1.39,2.37	0.073183	0.744543	1	0.99929
13	74616954	rs17062027	T	C	1.17092e-05	0.144229	0.08; 0.21	0.0328098	1.81545	1.39,2.37	0.073184	0.744543	1	0.99931
2	234897951	rs184923045	T	C	1.17759e-05	0.374429	0.21; 0.54	0.0852009	6.53107	2.83,15.08	0.010194	1	1	0.95667
13	74630351	rs17062045	A	G	1.18095e-05	0.144139	0.08; 0.21	0.0328034	1.81473	1.39,2.37	0.073213	0.744543	1	0.9993
13	74588783	rs17219089	T	G	1.18354e-05	0.150297	0.08; 0.22	0.0342085	1.86476	1.41,2.46	0.067148	0.726089	1	0.99006
18	38557736	rs677664	G	A	1.1923e-05	-0.139848	-0.20; -0.08	0.0318421	0.564327	0.44,0.73	0.087919	0.215546	1	0.95035
1	182579650	rs181551132	C	T	1.19765e-05	-0.369039	-0.53; -0.20	0.0840454	0.168825	0.08,0.37	0.011058	1	1	0.96553
9	139220201	rs35803302	C	G	1.20264e-05	0.0850164	0.05; 0.12	0.0193658	1.41026	1.21,1.64	0.34503	0.696771	0.99995	0.87737
10	134291499	rs12781259	T	C	1.21933e-05	0.0765154	0.04; 0.11	0.0174414	1.36159	1.19,1.56	0.42802	1	1	0.99035
7	33199911	rs12669574	A	G	1.24272e-05	-0.0863546	-0.12; -0.05	0.019703	0.705777	0.60,0.82	0.26908	0.575891	1	0.99922
7	33202492	rs13227642	A	G	1.24533e-05	-0.0863523	-0.12; -0.05	0.0197045	0.705784	0.60,0.82	0.26908	0.575891	1	0.99918
10	99798832	rs115393154	A	G	1.25086e-05	-0.0988167	-0.14; -0.05	0.0225538	0.670557	0.56,0.80	0.17682	0.495644	1	0.99256
7	33203130	rs6957079	G	T	1.25092e-05	-0.0864904	-0.13; -0.05	0.0197405	0.705384	0.60,0.82	0.26894	0.575891	1	0.99617
5	24457943	rs2081922	G	A	1.25801e-05	0.153856	0.09; 0.22	0.035126	1.8944	1.42,2.52	0.068819	1	1	0.9658
8	130457896	rs7837648	A	C	1.29156e-05	-0.0780937	-0.11; -0.04	0.0178527	0.729989	0.63,0.84	0.34517	0.108009	1	0.99888
13	22980191	rs9316971	T	C	1.29389e-05	0.0835037	0.05; 0.12	0.0190913	1.4016	1.20,1.63	0.30801	0.83629	1	0.97613
13	74579047	rs17218656	T	C	1.3024e-05	0.148628	0.08; 0.22	0.0339916	1.85104	1.40,2.44	0.067689	0.860536	1	0.99581
1	33453463	rs10914635	G	A	1.31551e-05	0.0822378	0.05; 0.12	0.0188176	1.39439	1.20,1.62	0.27867	0.139155	1	0.99711
