# Supplementary material for: Genome‐wide association study in Finnish twins highlights the connection between nicotine addiction and neurotrophin signaling pathway
Source: Addict Biol. 2018 Mar 13;24(3):549–61. doi: 10.1111/adb.12618 (PMC6519128; doi:10.1111/adb.12618)
Supplement: Supplementary file 1 — Supplemental Table S1. Discovery sample cohort supplementary information. Supplemental Table S2. Replication sample cohort supplementary information. Supplemental Table S3. Top‐100 SNP results for cigarettes per day (CPD). Supplemental Table S4. Top‐100 SNP results for largest number of cigarettes ever‐smoked during a 24‐hour period (MaxCigs24). Supplemental Table S5. Top‐100 SNP results for DSM‐IV nicotine dependence (ND) diagnosis. Supplemental Table S6. Top‐100 SNP results for DSM‐IV nicotine dependence (ND) symptom count. Supplemental Table S7. Top‐100 SNP results for DSM‐IV nicotine withdrawal (NW) diagnosis. Supplemental Table S8. Top‐100 SNP results for DSM‐IV nicotine withdrawal (NW) symptom count. Supplemental Table S9. Association results for 16p12.3 locus in the discovery and replication samples. Supplemental Table S10. Association results for 15q25.1 locus harboring the cluster of nicotinic acetyl choline receptor genes CHRNA5‐CHRNA3‐CHRNB4 in the discovery and replication samples. Supplemental Table S11. Variant effect predictor results for the 27 genome‐wide significant SNPs identified across different phenotypes tested. Supplemental Table S12. eQTLs identified among the 27 genome‐wide significant SNPs using brain‐derived data available at GTEx and BRAINEAC. Supplemental Table S13. meQTLs observed among 27 genome‐wide significant SNPs using publicly available databases. Supplemental Figure S1. CPD distributions for discovery sample (n = 1715) (A) and replication sample (n = 6763) (B). Supplemental Figure S2. Manhattan and QQ plots of the GWAS results for MaxCigs24. Horizontal line in the Manhattan plot depicts the P < 5 × 10−8 threshold for genome‐wide significance. Genomic inflation factor λ = 1.008. Supplemental Figure S3. Regional plot of 3p22.3 results for MaxCigs24. The plot was generated with LocusZoom (Pruim et al. 2010), and the LD information has been obtained from hg19/1000 Genomes Nov 2014 EUR build. Supplemental Figure S4. Manhattan and QQ [file ADB-24-549-s001.zip › ADB_12618_supp-0019-Table S6.xlsx]

## Sheet: Sheet1
Supplemental Table S6. Top-100 SNP results for DSM-IV nicotine dependence (ND) symptom count.
Chr	BP	SNP	A1	A2	P value	β	95% CI	SE	MAF	HWE p value	Callrate	Info-score
16	77483278	rs117420992	C	T	2.62448e-07	0.726395	0.45; 1.00	0.140519	0.043822	0.00148833	1	0.99147
22	32639983	rs13058581	A	G	2.95054e-07	-0.632533	-0.87; -0.39	0.122892	0.064879	0.272358	1	0.95356
16	77450315	rs182661168	C	T	3.57504e-07	0.706688	0.44; 0.98	0.138285	0.046129	0.00998389	1	0.9856
14	103721706	rs57130351	C	T	8.77494e-07	-0.30204	-0.42; -0.18	0.0611983	0.43043	0.261469	1	0.96888
9	138362212	rs71381890	GT	G	1.21775e-06	0.312321	0.19; 0.44	0.064129	0.31911	0.171246	1	0.97604
1	28631493	rs185103287	G	A	1.3952e-06	0.986075	0.59; 1.39	0.203614	0.02143	0.0126357	1	0.93044
17	30495353	rs148224886	T	C	1.46277e-06	1.06218	0.63; 1.49	0.219761	0.021391	1	1	0.86341
14	103727864	rs10144808	C	A	1.56232e-06	-0.291952	-0.41; -0.17	0.0605705	0.43381	0.370237	1	0.98373
14	103726973	rs11626316	C	A	1.69615e-06	-0.290565	-0.41; -0.17	0.0604917	0.4343	0.394512	1	0.98514
16	77173307	rs143174845	G	C	1.84271e-06	0.697961	0.41; 0.98	0.145817	0.042088	0.00279254	1	0.98278
8	332164	rs116861842	T	C	2.11572e-06	1.33664	0.79; 1.89	0.280903	0.01148	1	1	0.88452
16	77090241	rs117484549	T	C	2.14383e-06	0.690753	0.41; 0.98	0.145249	0.041345	0.00214141	1	0.98954
10	123143256	rs73362352	A	G	2.22109e-06	-0.438358	-0.62; -0.26	0.0923168	0.11256	1	1	0.98894
17	30824713	rs141393054	T	C	2.26867e-06	0.852098	0.50; 1.20	0.179613	0.027861	0.217826	1	0.93504
17	30878005	rs116976400	C	T	2.46414e-06	0.7672	0.45; 1.09	0.162299	0.0371	0.357932	1	0.88979
17	30676545	rs146413709	T	A	2.48732e-06	0.836169	0.49; 1.18	0.176961	0.028245	0.225517	1	0.94591
16	77167404	rs79542601	A	T	2.48781e-06	0.698315	0.41; 0.99	0.147788	0.041571	0.00731813	1	0.96774
17	30636988	rs140156503	C	G	2.7442e-06	0.945989	0.55; 1.34	0.201065	0.023609	0.303955	1	0.86124
17	30777923	rs199567245	AT	A	2.80053e-06	0.820104	0.48; 1.16	0.174465	0.028771	0.240841	1	0.95586
12	118320835	rs76508460	T	C	2.94469e-06	0.588728	0.34; 0.83	0.125521	0.056954	0.306281	1	0.99216
10	99809915	rs1889443	G	A	3.00008e-06	-0.357533	-0.51; -0.21	0.0762912	0.18488	0.609312	1	0.98308
16	77198337	rs116985966	C	T	3.02881e-06	0.682913	0.40; 0.97	0.145783	0.041706	0.00254918	1	0.99437
16	77451269	rs117378424	C	G	3.20223e-06	0.593438	0.34; 0.84	0.126996	0.055733	0.0321884	1	0.98321
4	15660265	rs148832049	T	A	3.45874e-06	1.10252	0.64; 1.57	0.236754	0.016808	1	1	0.96709
17	30150416	rs149802391	C	T	3.71887e-06	0.906372	0.52; 1.29	0.195268	0.024816	0.357018	1	0.90632
7	55173675	rs12671550	G	C	3.77554e-06	-0.287873	-0.41; -0.17	0.0620612	0.38955	0.286966	1	0.99165
17	30698257	rs146538997	T	A	3.8426e-06	0.902345	0.52; 1.28	0.194687	0.024706	0.132404	1	0.89484
7	55172768	rs2110290	C	T	3.8848e-06	-0.285946	-0.41; -0.16	0.0617253	0.39287	0.268028	1	1
7	19563837	rs2192483	G	A	4.30807e-06	-0.381957	-0.54; -0.22	0.082839	0.15087	0.796748	1	0.98802
7	25600891	rs11769634	G	T	4.56159e-06	-0.299931	-0.43; -0.17	0.0652196	0.2878	0.420756	1	0.99383
16	76693576	rs141447643	T	G	4.62231e-06	0.725748	0.42; 1.04	0.157909	0.037029	0.0565848	1	0.9533
16	76693582	rs150848979	G	C	4.62231e-06	0.725748	0.42; 1.04	0.157909	0.037029	0.0565848	1	0.9533
16	77167346	rs117346440	T	C	4.6852e-06	0.65788	0.38; 0.94	0.143231	0.043472	0.00462594	1	0.99286
7	19554431	rs2192487	G	A	4.89879e-06	-0.37924	-0.54; -0.22	0.0827362	0.15173	0.732386	1	0.9888
18	1756707	rs62077041	C	T	5.05625e-06	-0.417546	-0.60; -0.24	0.0912264	0.11912	0.295189	1	0.97999
16	77427993	rs78819973	T	C	5.10597e-06	0.556329	0.32; 0.79	0.121603	0.060554	0.0492606	1	0.9905
18	1756670	rs7245222	C	T	5.12859e-06	-0.428183	-0.61; -0.24	0.0936122	0.11415	0.231153	1	0.96554
16	77195550	rs77010377	C	T	5.21018e-06	0.656471	0.37; 0.94	0.143627	0.04334	0.00426187	1	0.99153
1	28671979	rs146884150	G	A	5.31199e-06	0.872981	0.50; 1.25	0.191168	0.025833	0.0462914	1	0.90423
4	15558667	rs78223914	A	G	5.39323e-06	1.05445	0.60; 1.51	0.231069	0.017231	1	1	0.98498
4	15426836	rs76386622	C	G	5.43308e-06	1.11189	0.63; 1.59	0.243741	0.015877	1	1	0.94548
10	99825895	rs7072169	A	T	5.45364e-06	-0.346012	-0.49; -0.20	0.0758638	0.18453	0.661013	1	0.99578
17	75781402	rs8075300	C	T	5.45937e-06	-0.268255	-0.38; -0.15	0.0588183	0.46462	0.452283	1	0.9783
4	15574417	rs141807854	A	G	5.4744e-06	1.05347	0.60; 1.51	0.231015	0.017232	1	1	0.98529
7	25595505	rs11983619	G	A	5.62334e-06	-0.291534	-0.42; -0.17	0.0640107	0.29658	0.957948	1	0.99415
4	15599251	rs142292638	G	T	5.65697e-06	1.05198	0.60; 1.50	0.231044	0.017211	1	1	0.98597
4	15644629	rs117799585	G	A	5.71115e-06	1.05154	0.60; 1.50	0.231048	0.017206	1	1	0.98614
10	99790398	rs61873668	G	C	5.84345e-06	-0.365925	-0.52; -0.21	0.0804889	0.16679	0.874182	1	0.98452
7	19566286	rs6461441	C	A	5.87066e-06	-0.370795	-0.53; -0.21	0.0815778	0.15607	0.557879	1	0.99628
14	103778643	rs11621828	G	A	6.13013e-06	-0.274053	-0.39; -0.16	0.0604165	0.43942	0.245324	1	0.9959
14	103726502	rs12586395	G	T	6.13426e-06	-0.276986	-0.40; -0.16	0.061065	0.42333	0.206681	1	0.98433
10	131054588	rs11016721	G	T	6.1434e-06	0.315822	0.18; 0.45	0.0696318	0.31645	0.838664	0.999944	0.82385
10	72379249	rs771712694	T	C	6.16046e-06	-1.20446	-1.73; -0.68	0.265592	0.013469	0.315007	1	0.91512
7	19614825	rs10224067	A	C	6.25126e-06	-0.343712	-0.49; -0.20	0.0758432	0.18621	0.561216	1	0.99284
10	99819351	rs61873683	T	A	6.2752e-06	-0.344468	-0.49; -0.20	0.0760237	0.18407	0.660283	1	0.99299
18	1759976	rs28829920	G	C	6.46053e-06	-0.405054	-0.58; -0.23	0.0895178	0.12256	0.356747	1	0.99598
5	54850240	rs7725250	A	G	6.4818e-06	0.402466	0.23; 0.58	0.0889598	0.13081	0.439744	1	0.99862
4	38996234	rs12643669	A	G	6.52085e-06	0.269598	0.15; 0.39	0.0596081	0.39915	0.335004	1	0.98901
16	77158330	rs76573320	T	G	6.53209e-06	0.646748	0.37; 0.93	0.143007	0.043505	0.00462594	1	0.99482
5	54852234	rs1039801	A	G	6.57637e-06	0.402078	0.23; 0.58	0.0889349	0.13067	0.496867	1	0.99956
9	2432562	rs10966259	G	A	6.58681e-06	-0.273189	-0.39; -0.15	0.0604309	0.45707	0.267381	1	0.98303
5	54853491	rs6450317	A	G	6.63551e-06	0.401937	0.23; 0.58	0.0889416	0.13063	0.496867	1	0.99952
9	138361170	rs10858115	C	T	6.67034e-06	0.285757	0.16; 0.41	0.0632488	0.34897	0.0526138	0.999988	0.98489
14	103749368	rs11160742	C	T	6.76866e-06	-0.271821	-0.39; -0.15	0.0602059	0.44419	0.592898	1	0.99232
14	103746193	rs7156255	G	T	6.7771e-06	-0.271273	-0.39; -0.15	0.060088	0.44435	0.721323	1	0.99186
14	99275537	rs188595723	G	A	6.89027e-06	0.992356	0.56; 1.42	0.219984	0.01956	1	1	0.97769
7	19609083	rs56298664	A	C	6.9624e-06	-0.366353	-0.53; -0.21	0.081253	0.15637	0.616879	1	0.99837
14	103743234	rs4900568	C	T	7.10002e-06	-0.27048	-0.39; -0.15	0.0600453	0.44449	0.721323	1	0.9927
7	55168912	rs4947974	T	C	7.22264e-06	-0.280301	-0.40; -0.16	0.0622766	0.39163	0.165691	1	0.98976
9	138359002	rs17040232	T	C	7.37076e-06	0.275319	0.16; 0.40	0.061229	0.37324	0.258774	1	1
18	1759863	rs11080894	T	A	7.40734e-06	-0.40716	-0.58; -0.23	0.0905709	0.1202	0.403404	1	0.98982
7	55166368	rs3778866	A	C	7.62492e-06	-0.279553	-0.40; -0.16	0.0622718	0.39215	0.196065	1	0.9896
10	99817114	rs1041652	G	C	7.67404e-06	-0.340039	-0.49; -0.19	0.0757687	0.18642	0.827795	1	0.99507
7	25596056	rs6943072	G	T	7.74831e-06	-0.290673	-0.42; -0.16	0.0647989	0.29035	0.487416	1	1
7	25598546	rs11770790	G	A	7.79228e-06	-0.290652	-0.42; -0.16	0.0648117	0.29027	0.487416	1	0.99946
10	105656342	rs11191852	T	C	7.82173e-06	-0.68298	-0.98; -0.38	0.152324	0.041439	1	1	0.99312
10	81758019	rs61860458	T	C	8.01097e-06	-0.432103	-0.62; -0.24	0.096482	0.12266	0.0657809	1	0.89481
7	19614143	rs2892936	A	C	8.10805e-06	-0.339163	-0.49; -0.19	0.0757739	0.18571	0.512024	1	0.99596
16	76744493	rs150123616	A	G	8.13825e-06	0.685177	0.39; 0.99	0.153106	0.039208	0.0337831	1	0.96628
5	54850170	rs11958730	A	G	8.15749e-06	0.387909	0.22; 0.56	0.08669	0.13781	0.403543	1	0.99794
5	54852179	rs1039802	A	C	8.23641e-06	0.387642	0.22; 0.56	0.0866706	0.13763	0.403515	1	0.99895
5	54852608	rs1039800	T	G	8.26388e-06	0.387579	0.22; 0.56	0.0866705	0.13762	0.403515	1	0.99896
5	54852616	rs2408013	T	A	8.2658e-06	0.387575	0.22; 0.56	0.0866705	0.13762	0.403515	1	0.99896
16	76749828	rs116971514	T	C	8.34561e-06	0.677947	0.38; 0.98	0.151675	0.039906	0.0402532	1	0.96502
18	1758533	rs62077043	A	C	8.3505e-06	-0.401585	-0.58; -0.23	0.0898478	0.12258	0.259514	1	0.99133
1	28349372	rs115532737	T	C	8.45146e-06	0.804927	0.45; 1.16	0.180194	0.02791	0.0718621	1	0.92425
16	76666096	rs118144438	G	T	8.46791e-06	0.676763	0.38; 0.97	0.151517	0.040041	0.0426089	1	0.96461
16	76664495	rs76529341	T	C	8.48468e-06	0.676692	0.38; 0.97	0.151515	0.040044	0.0426089	1	0.96457
14	103730519	rs12587827	T	C	8.64372e-06	-0.268182	-0.39; -0.15	0.0601017	0.44426	0.789133	1	0.99108
21	40389461	rs74819631	G	T	8.6927e-06	-0.438133	-0.63; -0.25	0.0982161	0.099138	0.805757	1	0.99332
4	180665476	rs17090639	G	A	8.70458e-06	-0.519059	-0.75; -0.29	0.116365	0.072451	0.0992659	1	0.95983
8	4014109	rs74442193	G	T	8.89266e-06	0.704475	0.39; 1.01	0.158097	0.03668	0.0564807	1	0.92557
7	19573641	rs17141561	C	T	8.98171e-06	-0.364227	-0.52; -0.20	0.0817787	0.15546	0.557995	1	0.99592
5	54850717	rs6450316	T	C	8.99262e-06	0.397242	0.22; 0.57	0.0891967	0.13016	0.496409	1	0.99715
4	180665485	rs80004363	C	T	9.06964e-06	-0.517727	-0.75; -0.29	0.116299	0.072512	0.0992659	1	0.96021
17	30183388	rs72821912	T	C	9.07623e-06	0.705812	0.40; 1.02	0.158554	0.036646	0.351496	1	0.97666
18	1759437	rs11080892	G	C	9.14707e-06	-0.399056	-0.57; -0.22	0.0896785	0.12217	0.356862	1	0.99403
4	38993378	rs62294546	A	G	9.35787e-06	0.2646	0.15; 0.38	0.0595289	0.40314	0.551938	1	0.99507
18	1756674	rs7240567	T	C	9.4823e-06	-0.412733	-0.59; -0.23	0.0929153	0.1157	0.281313	1	0.96675
17	30520958	rs41274290	T	C	9.53488e-06	0.712254	0.40; 1.03	0.160388	0.035275	0.322976	1	0.98388
