# Supplementary material for: Genome‐wide association study in Finnish twins highlights the connection between nicotine addiction and neurotrophin signaling pathway
Source: Addict Biol. 2018 Mar 13;24(3):549–61. doi: 10.1111/adb.12618 (PMC6519128; doi:10.1111/adb.12618)
Supplement: Supplementary file 1 — Supplemental Table S1. Discovery sample cohort supplementary information. Supplemental Table S2. Replication sample cohort supplementary information. Supplemental Table S3. Top‐100 SNP results for cigarettes per day (CPD). Supplemental Table S4. Top‐100 SNP results for largest number of cigarettes ever‐smoked during a 24‐hour period (MaxCigs24). Supplemental Table S5. Top‐100 SNP results for DSM‐IV nicotine dependence (ND) diagnosis. Supplemental Table S6. Top‐100 SNP results for DSM‐IV nicotine dependence (ND) symptom count. Supplemental Table S7. Top‐100 SNP results for DSM‐IV nicotine withdrawal (NW) diagnosis. Supplemental Table S8. Top‐100 SNP results for DSM‐IV nicotine withdrawal (NW) symptom count. Supplemental Table S9. Association results for 16p12.3 locus in the discovery and replication samples. Supplemental Table S10. Association results for 15q25.1 locus harboring the cluster of nicotinic acetyl choline receptor genes CHRNA5‐CHRNA3‐CHRNB4 in the discovery and replication samples. Supplemental Table S11. Variant effect predictor results for the 27 genome‐wide significant SNPs identified across different phenotypes tested. Supplemental Table S12. eQTLs identified among the 27 genome‐wide significant SNPs using brain‐derived data available at GTEx and BRAINEAC. Supplemental Table S13. meQTLs observed among 27 genome‐wide significant SNPs using publicly available databases. Supplemental Figure S1. CPD distributions for discovery sample (n = 1715) (A) and replication sample (n = 6763) (B). Supplemental Figure S2. Manhattan and QQ plots of the GWAS results for MaxCigs24. Horizontal line in the Manhattan plot depicts the P < 5 × 10−8 threshold for genome‐wide significance. Genomic inflation factor λ = 1.008. Supplemental Figure S3. Regional plot of 3p22.3 results for MaxCigs24. The plot was generated with LocusZoom (Pruim et al. 2010), and the LD information has been obtained from hg19/1000 Genomes Nov 2014 EUR build. Supplemental Figure S4. Manhattan and QQ [file ADB-24-549-s001.zip › ADB_12618_supp-0020-Table S7.xlsx]

## Sheet: Sheet1
Supplemental Table S7. Top-100 SNP results for DSM-IV nicotine withdrawal (NW) diagnosis.
Chr	BP	SNP	A1	A2	P value	β	95% CI (betas)	SE	OR	95% CI (ORs)	MAF	HWE p value	Callrate	Info-score
2	135516997	rs62171406	G	A	2.0983e-09	0.162687	0.11; 0.22	0.0270125	2.03655	1.62,2.57	0.10289	0.232231	1	0.90693
10	86359277	rs2488637	T	C	1.26413e-07	-0.0878323	-0.12; -0.06	0.0165517	0.658329	0.56,0.77	0.42082	0.0469678	1	0.99555
2	135523638	rs75435861	T	A	1.377e-07	0.147624	0.09; 0.20	0.0279028	1.90476	1.5,2.42	0.094254	0.366404	1	0.92759
2	135523637	rs9711091	G	A	1.37716e-07	0.147624	0.09; 0.20	0.0279028	1.90475	1.5,2.42	0.094255	0.366404	1	0.92759
10	86358804	rs11297689	GC	G	1.49683e-07	-0.0873258	-0.12; -0.05	0.0165542	0.660066	0.57,0.77	0.42253	0.038054	1	0.99514
2	135491290	rs74865979	G	T	1.63831e-07	0.136351	0.09; 0.19	0.0259308	1.81815	1.45,2.27	0.10692	0.563923	1	0.98072
2	135520614	rs13001022	C	G	2.7357e-07	0.126943	0.08; 0.18	0.0245937	1.74777	1.41,2.16	0.11545	0.161827	1	0.99559
2	135520534	rs13033373	C	T	2.94225e-07	0.125792	0.08; 0.17	0.0244362	1.73987	1.41,2.15	0.11897	0.246911	1	0.99348
2	135438789	rs4954162	A	G	2.96096e-07	0.124497	0.08; 0.17	0.0241904	1.73038	1.40,2.13	0.12009	0.2117	1	0.9894
11	983584	rs369708413	C	T	3.02159e-07	0.340181	0.21; 0.47	0.0661484	4.36542	2.49,7.65	0.016974	0.457994	1	0.91127
2	135491294	rs75826760	G	T	3.25641e-07	0.127006	0.08; 0.18	0.0247652	1.74812	1.41,2.16	0.11486	0.232418	1	0.99392
2	135522851	rs4954172	T	C	3.50009e-07	0.125594	0.08; 0.17	0.024556	1.73777	1.41,2.15	0.11618	0.197943	1	0.99752
2	135491932	rs4430991	T	C	3.53037e-07	0.125522	0.08; 0.17	0.0245499	1.73722	1.41,2.15	0.11614	0.196843	1	0.99821
2	135491302	rs114658932	G	T	3.60363e-07	0.13841	0.09; 0.19	0.0270914	1.83253	1.45,2.31	0.10036	0.272577	1	0.92835
2	135491298	rs76894945	G	T	3.66904e-07	0.126356	0.08; 0.17	0.0247488	1.74345	1.41,2.16	0.11592	0.238358	1	0.99299
11	73523779	rs200574504	ATT	A	4.04327e-07	0.102105	0.06; 0.14	0.0200722	1.57981	1.32,1.88	0.1907	0.0183908	1	0.96144
2	135438471	rs16830908	A	G	4.41989e-07	0.122648	0.08; 0.17	0.0241924	1.71639	1.39,2.11	0.11923	0.173185	1	0.99407
2	135439752	rs62171377	A	G	4.47951e-07	0.122843	0.08; 0.17	0.0242434	1.71783	1.39,2.12	0.11914	0.246911	1	0.99202
2	135523635	rs142211427	T	TTAA	4.52901e-07	0.126035	0.08; 0.17	0.0248837	1.74066	1.40,2.16	0.11426	0.275328	1	0.98914
18	42839275	rs117354958	G	A	4.5651e-07	0.267126	0.16; 0.37	0.052756	3.12315	2.01,4.85	0.0241	0.629927	1	0.92246
11	128017175	rs11221170	T	C	5.41072e-07	0.0836906	0.05; 0.12	0.0166368	1.47116	1.27,1.71	0.37739	0.925344	1	0.99611
11	128018082	rs6590302	A	G	5.59854e-07	0.0839862	0.05; 0.12	0.0167176	1.47286	1.27,1.71	0.37339	0.887822	1	0.99413
12	45361953	rs200197234	TG	T	5.91822e-07	0.192308	0.12; 0.27	0.038362	2.28538	1.65,3.16	0.053938	1	1	0.86428
11	128017558	rs1815782	T	C	6.34828e-07	0.083504	0.05; 0.12	0.0167032	1.46967	1.26,1.71	0.37487	0.850913	1	0.9978
2	135479582	rs35220888	A	G	6.38034e-07	0.121378	0.07; 0.17	0.0242838	1.7067	1.38,2.10	0.11779	0.136801	1	0.99998
2	135480363	rs17321713	T	C	6.38034e-07	0.121378	0.07; 0.17	0.0242838	1.7067	1.38,2.10	0.11779	0.136801	1	0.99998
2	135453636	rs61571830	A	AAAG	6.49462e-07	0.120221	0.07; 0.17	0.0240691	1.69883	1.38,2.09	0.12115	0.120138	1	0.98925
11	73378142	rs12274970	C	T	6.56548e-07	0.0897361	0.05; 0.12	0.0179735	1.50292	1.28,1.76	0.2684	0.574976	1	0.998
2	135486302	rs34252323	A	G	6.87024e-07	0.118445	0.07; 0.17	0.023766	1.68685	1.37,2.07	0.12664	0.318985	1	0.9941
2	135533621	rs17652245	C	T	7.03395e-07	0.119774	0.07; 0.17	0.0240551	1.69593	1.38,2.09	0.12308	0.0522035	1	0.99052
2	135443955	rs62171378	G	A	7.09255e-07	0.121341	0.07; 0.17	0.0243777	1.70646	1.38,2.11	0.11798	0.203245	1	0.98877
11	877781	chr11:877781	T	C	7.19991e-07	0.353063	0.21; 0.49	0.0709732	4.64206	2.53,8.50	0.014776	0.362468	1	0.87047
2	135448651	rs71417530	G	A	7.53816e-07	0.120373	0.07; 0.17	0.0242415	1.69953	1.38,2.09	0.11899	0.115011	1	0.99379
11	128022030	rs7104226	G	A	8.31963e-07	0.07981	0.05; 0.11	0.0161359	1.4525	1.25,1.68	0.48299	0.86006	1	0.99416
5	159024208	rs143140428	A	G	8.91348e-07	0.348422	0.21; 0.49	0.0706386	4.5364	2.49,8.27	0.014931	1	1	0.85428
2	135484101	rs3886741	A	G	9.21184e-07	0.116753	0.07; 0.16	0.0237017	1.67453	1.36,2.06	0.12675	0.320605	1	0.99983
2	135486350	rs35703976	G	C	1.02416e-06	0.116893	0.07; 0.16	0.0238319	1.67547	1.36,2.06	0.12633	0.424072	1	0.99673
11	128022848	rs12793842	A	G	1.03219e-06	0.0794108	0.05; 0.11	0.0161953	1.44955	1.25,1.68	0.48066	0.964817	1	0.98583
11	993507	rs560149619	A	G	1.04698e-06	0.310558	0.19; 0.43	0.0633728	3.78808	2.22,6.45	0.017318	1	1	0.9654
2	135453635	rs202109476	A	AAAAG	1.16548e-06	0.117987	0.07; 0.17	0.0241821	1.68217	1.36,2.07	0.11947	0.116324	1	0.99595
2	135455231	rs34314628	T	C	1.21696e-06	0.117809	0.07; 0.17	0.0241885	1.68086	1.36,2.07	0.11942	0.116324	1	0.99623
2	135482870	rs7592128	T	C	1.22159e-06	0.11475	0.07; 0.16	0.0235641	1.66024	1.35,2.04	0.12788	0.235565	1	0.9964
11	128025266	rs1940359	C	T	1.27872e-06	0.0781828	0.05; 0.11	0.0160853	1.44159	1.24,1.67	0.48861	0.929786	1	1
2	135458065	rs4954164	A	T	1.29175e-06	0.117593	0.07; 0.17	0.0242037	1.67927	1.36,2.07	0.11929	0.116324	1	0.9966
2	135504415	rs200421416	CT	C	1.31552e-06	0.114256	0.07; 0.16	0.0235345	1.65673	1.35,2.03	0.12814	0.167448	1	0.9952
5	65511150	rs150812543	C	G	1.39597e-06	0.368386	0.22; 0.52	0.0760677	4.99252	2.60,9.57	0.010917	1	1	0.999
2	135460254	rs4954167	A	T	1.40492e-06	0.1172	0.07; 0.16	0.0242068	1.67641	1.36,2.07	0.11925	0.171139	1	0.99724
2	135465249	rs730946	G	C	1.43938e-06	0.116963	0.07; 0.16	0.0241823	1.67476	1.36,2.06	0.11964	0.173336	1	0.99855
20	61460089	rs55771770	T	C	1.50289e-06	0.190447	0.11; 0.27	0.0394465	2.26311	1.62,3.15	0.047826	0.809163	1	0.89133
2	135483381	rs3739034	C	T	1.50944e-06	0.113365	0.07; 0.16	0.023485	1.65039	1.35,2.02	0.12845	0.238051	1	0.99994
11	128022523	rs7104931	G	A	1.51314e-06	0.0776721	0.05; 0.11	0.0160924	1.43794	1.24,1.67	0.48697	1	1	0.99742
2	135483534	rs3739036	A	G	1.5147e-06	0.113345	0.07; 0.16	0.0234843	1.65024	1.35,2.02	0.12846	0.238051	1	0.99997
2	135486189	rs34405766	A	G	1.67449e-06	0.115042	0.07; 0.16	0.0239365	1.66196	1.35,2.04	0.12569	0.36812	1	0.98979
2	135467498	rs6752536	C	G	1.73672e-06	0.116225	0.07; 0.16	0.02422	1.66932	1.35,2.06	0.11903	0.171049	1	0.99974
11	1028665	rs201137338	G	C	1.74365e-06	0.293662	0.17; 0.41	0.0612063	3.50589	2.10,5.85	0.018265	0.505057	1	0.97017
6	155350259	rs149212786	A	G	1.75779e-06	0.109933	0.07; 0.15	0.0229206	1.63122	1.34,1.99	0.16188	0.685125	1	0.89541
2	135475960	rs62171393	G	C	1.77781e-06	0.116118	0.07; 0.16	0.0242216	1.66854	1.35,2.06	0.119	0.171049	1	0.99999
2	135469769	rs6747870	G	A	1.77789e-06	0.116118	0.07; 0.16	0.0242217	1.66854	1.35,2.06	0.119	0.171049	1	1
2	135470056	rs17733977	A	G	1.77789e-06	0.116118	0.07; 0.16	0.0242217	1.66854	1.35,2.06	0.119	0.171049	1	1
2	135486150	rs34947476	G	T	1.79179e-06	0.114732	0.07; 0.16	0.0239405	1.65975	1.35,2.04	0.12584	0.36812	1	0.98889
14	26108664	rs8011829	G	A	1.82785e-06	0.0777157	0.05; 0.11	0.0162303	1.43711	1.24,1.67	0.47063	0.964762	1	0.98105
2	135447055	rs58626212	A	G	2.02508e-06	0.111661	0.07; 0.16	0.0234216	1.63849	1.34,2.01	0.13006	0.242829	1	0.99275
22	42882012	rs138514290	C	T	2.0769e-06	0.26665	0.16; 0.38	0.0559921	3.11492	1.95,4.97	0.023282	1	1	0.91876
2	135445946	rs4953923	T	C	2.14329e-06	0.111138	0.07; 0.16	0.0233688	1.63483	1.33,2.00	0.13043	0.244281	1	0.9952
11	73505883	rs11827239	A	G	2.18063e-06	0.0857049	0.05; 0.12	0.0180344	1.47542	1.26,1.73	0.26557	0.651628	1	0.99901
8	4005736	rs200122069	T	TA	2.35632e-06	0.275128	0.16; 0.39	0.058088	3.22666	1.99,5.24	0.019367	0.0394003	1	0.90984
12	45712372	rs185945121	T	A	2.35927e-06	0.21472	0.13; 0.30	0.0453366	2.49995	1.71,3.65	0.035923	1	1	0.93866
11	941391	chr11:941391	C	T	2.39604e-06	0.287226	0.17; 0.41	0.0606862	3.4045	2.05,5.65	0.018223	0.495895	1	0.9771
16	76156345	rs4887852	A	G	2.47215e-06	-0.0882751	-0.12; -0.05	0.0186765	0.64922	0.54,0.78	0.23702	0.543275	1	0.99055
5	10184967	rs6860678	T	C	2.49702e-06	-0.106065	-0.15; -0.06	0.0224501	0.585194	0.47,0.73	0.15126	0.608121	1	0.98301
11	95026880	rs117127571	C	T	2.60409e-06	-0.200713	-0.28; -0.12	0.0425617	0.298793	0.18,0.49	0.035655	0.32833	1	0.99421
16	76140692	rs12917862	A	G	2.67691e-06	-0.0885217	-0.13; -0.05	0.0187939	0.648269	0.54,0.78	0.23445	0.759329	1	0.98966
2	135471748	rs16830945	C	T	2.74512e-06	0.110735	0.06; 0.16	0.0235359	1.63171	1.33,2.00	0.12881	0.491994	1	0.99893
12	45598858	rs145233341	A	G	2.9231e-06	0.215402	0.13; 0.31	0.045909	2.50615	1.71,3.68	0.034793	1	1	0.94228
2	135465073	rs4954168	T	C	3.0789e-06	0.109766	0.06; 0.16	0.0234484	1.62498	1.33,1.99	0.12955	0.282573	1	0.99842
2	135476795	rs62171394	A	G	3.13127e-06	0.110633	0.06; 0.16	0.0236515	1.63084	1.33,2.00	0.12784	0.277875	1	0.99056
11	920049	chr11:920049	A	G	3.17704e-06	0.283529	0.16; 0.40	0.0606526	3.34836	2.02,5.56	0.018351	0.505231	1	0.9722
12	90230150	rs75333405	C	T	3.19286e-06	0.147482	0.09; 0.21	0.0315564	1.89605	1.45,2.48	0.07157	0.740389	1	0.9949
2	21507009	rs149212332	C	T	3.22619e-06	0.341268	0.20; 0.48	0.0730539	4.37041	2.35,8.11	0.013297	1	1	0.83659
2	135476859	rs62171396	T	C	3.46164e-06	0.11139	0.06; 0.16	0.0239199	1.63599	1.33,2.01	0.12654	0.42419	1	0.98323
2	135465466	rs16830920	C	A	3.47512e-06	0.109707	0.06; 0.16	0.0235627	1.62441	1.32,1.99	0.12854	0.238051	1	0.99435
3	18352586	rs34553248	A	C	3.54614e-06	0.108622	0.06; 0.15	0.0233508	1.61787	1.32,1.98	0.13572	0.452585	1	0.98529
2	135476835	rs62171395	G	C	3.61089e-06	0.111096	0.06; 0.16	0.0239021	1.63393	1.33,2.01	0.12665	0.320605	1	0.98413
22	49585158	rs2873857	T	G	3.62776e-06	0.0776556	0.04; 0.11	0.016711	1.4293	1.23,1.66	0.36344	0.418475	1	0.97923
2	135470028	rs35853750	A	C	3.81562e-06	0.108655	0.06; 0.15	0.023435	1.61718	1.32,1.98	0.12968	0.284282	1	0.99985
2	135470028	rs35853750	CA	C	3.81562e-06	0.108655	0.06; 0.15	0.023435	1.61718	1.32,1.98	0.12967	0.284282	1	1
2	135471290	rs4953925	C	T	3.83323e-06	0.108672	0.06; 0.15	0.0234436	1.61729	1.32,1.98	0.12957	0.284282	1	0.99921
2	135471736	rs34605835	TG	T	3.91529e-06	0.108525	0.06; 0.15	0.0234343	1.61627	1.32,1.98	0.12967	0.284282	1	0.99998
2	135469514	rs6747587	G	A	3.91631e-06	0.108524	0.06; 0.15	0.0234343	1.61626	1.32,1.98	0.12967	0.284282	1	1
2	135470028	rs74378800	A	C	3.91631e-06	0.108524	0.06; 0.15	0.0234343	1.61626	1.32,1.98	0.12968	0.284282	1	0.99985
2	135470028	rs74378800	CA	C	3.91631e-06	0.108524	0.06; 0.15	0.0234343	1.61626	1.32,1.98	0.12967	0.284282	1	1
2	135474365	rs6749329	C	T	3.91667e-06	0.108522	0.06; 0.15	0.0234341	1.61625	1.32,1.98	0.12967	0.284282	1	0.99998
2	135475196	rs4954169	C	T	3.93267e-06	0.108507	0.06; 0.15	0.0234351	1.61615	1.32,1.98	0.1297	0.284282	1	0.99966
12	45990825	rs76332228	G	C	4.05223e-06	0.216212	0.12; 0.31	0.0467606	2.51275	1.70,3.71	0.032657	1	1	0.97215
8	4014109	rs74442193	G	T	4.19858e-06	0.197274	0.11; 0.28	0.0427337	2.3216	1.62,3.32	0.03668	0.0564807	1	0.92557
2	135489844	rs34942306	G	A	4.28804e-06	0.156101	0.09; 0.22	0.0338473	1.96148	1.47,2.61	0.057733	0.412838	1	0.97139
10	86362823	rs113958328	C	T	4.36941e-06	0.0769826	0.04; 0.11	0.0167064	1.42286	1.22,1.65	0.33391	0.322693	1	0.99575
2	135470735	rs2276161	T	A	4.37787e-06	0.108299	0.06; 0.15	0.0235046	1.61462	1.32,1.98	0.1292	0.376999	1	0.99856
11	736432	rs80147005	G	A	4.51603e-06	0.239654	0.14; 0.34	0.0520873	2.77488	1.80,4.29	0.028666	0.687053	1	0.85589
2	135531703	rs4954174	G	A	4.62326e-06	0.102736	0.06; 0.15	0.022353	1.57874	1.30,1.92	0.14919	0.384928	1	0.99019
