# Supplementary material for: Genome‐wide association study in Finnish twins highlights the connection between nicotine addiction and neurotrophin signaling pathway
Source: Addict Biol. 2018 Mar 13;24(3):549–61. doi: 10.1111/adb.12618 (PMC6519128; doi:10.1111/adb.12618)
Supplement: Supplementary file 1 — Supplemental Table S1. Discovery sample cohort supplementary information. Supplemental Table S2. Replication sample cohort supplementary information. Supplemental Table S3. Top‐100 SNP results for cigarettes per day (CPD). Supplemental Table S4. Top‐100 SNP results for largest number of cigarettes ever‐smoked during a 24‐hour period (MaxCigs24). Supplemental Table S5. Top‐100 SNP results for DSM‐IV nicotine dependence (ND) diagnosis. Supplemental Table S6. Top‐100 SNP results for DSM‐IV nicotine dependence (ND) symptom count. Supplemental Table S7. Top‐100 SNP results for DSM‐IV nicotine withdrawal (NW) diagnosis. Supplemental Table S8. Top‐100 SNP results for DSM‐IV nicotine withdrawal (NW) symptom count. Supplemental Table S9. Association results for 16p12.3 locus in the discovery and replication samples. Supplemental Table S10. Association results for 15q25.1 locus harboring the cluster of nicotinic acetyl choline receptor genes CHRNA5‐CHRNA3‐CHRNB4 in the discovery and replication samples. Supplemental Table S11. Variant effect predictor results for the 27 genome‐wide significant SNPs identified across different phenotypes tested. Supplemental Table S12. eQTLs identified among the 27 genome‐wide significant SNPs using brain‐derived data available at GTEx and BRAINEAC. Supplemental Table S13. meQTLs observed among 27 genome‐wide significant SNPs using publicly available databases. Supplemental Figure S1. CPD distributions for discovery sample (n = 1715) (A) and replication sample (n = 6763) (B). Supplemental Figure S2. Manhattan and QQ plots of the GWAS results for MaxCigs24. Horizontal line in the Manhattan plot depicts the P < 5 × 10−8 threshold for genome‐wide significance. Genomic inflation factor λ = 1.008. Supplemental Figure S3. Regional plot of 3p22.3 results for MaxCigs24. The plot was generated with LocusZoom (Pruim et al. 2010), and the LD information has been obtained from hg19/1000 Genomes Nov 2014 EUR build. Supplemental Figure S4. Manhattan and QQ [file ADB-24-549-s001.zip › ADB_12618_supp-0021-Table S8.xlsx]

## Sheet: Sheet1
Supplemental Table S8. Top-100 SNP results for DSM-IV nicotine withdrawal (NW) symptom count.
Chr	BP	SNP	A1	A2	P value	β	95% CI	SE	MAF	HWE p value	Callrate	Info-score
18	42839275	rs117354958	G	A	3.54801e-08	1.31559	0.85; 1.78	0.237577	0.0241	0.629927	1	0.92246
11	983584	rs369708413	C	T	6.57822e-08	1.61587	1.03; 2.20	0.297779	0.016974	0.457994	1	0.91127
11	993507	chr11:993507	A	G	1.67589e-07	1.49831	0.94; 2.06	0.285174	0.017318	1	1	0.9654
11	73523779	rs200574504	ATT	A	2.05316e-07	0.472501	0.29; 0.65	0.0905882	0.1907	0.0183908	1	0.96144
2	135516997	rs62171406	G	A	2.22301e-07	0.636132	0.40; 0.88	0.122311	0.10289	0.232231	1	0.90693
11	877781	chr11:877781	T	C	2.73094e-07	1.64916	1.02; 2.28	0.319484	0.014776	0.362468	1	0.87047
11	73378142	rs12274970	C	T	2.93809e-07	0.417184	0.26; 0.58	0.0810374	0.2684	0.574976	1	0.998
11	1028665	rs201137338	G	C	4.20892e-07	1.39948	0.86; 1.94	0.275536	0.018265	0.505057	1	0.97017
14	26108664	rs8011829	G	A	4.21446e-07	0.371482	0.23; 0.51	0.0731426	0.47063	0.964762	1	0.98105
18	2710380	rs201024040	AT	A	5.01574e-07	1.14182	0.70; 1.59	0.226319	0.028177	1	1	0.96365
14	26107742	rs4141720	G	A	5.32168e-07	0.362674	0.22; 0.50	0.0720492	0.49229	0.825728	1	0.99867
18	2755954	rs76338014	T	G	5.6827e-07	1.13511	0.69; 1.58	0.226077	0.028018	1	1	0.96762
14	26104361	rs8008571	A	G	5.93949e-07	0.361574	0.22; 0.50	0.0721375	0.49272	0.860179	1	0.9976
14	26104380	rs8006845	G	C	5.94542e-07	0.361561	0.22; 0.50	0.0721377	0.49273	0.860179	1	0.9976
14	26105087	rs2145515	T	A	6.17372e-07	0.360598	0.22; 0.50	0.0720515	0.49233	0.825728	1	0.99898
14	26108752	rs5807326	CA	C	6.20208e-07	0.36057	0.22; 0.50	0.0720588	0.49237	0.860177	1	0.99897
11	941391	chr11:941391	C	T	6.27576e-07	1.36647	0.83; 1.90	0.273211	0.018223	0.495895	1	0.9771
14	26108076	rs8010304	C	T	6.46276e-07	0.360466	0.22; 0.50	0.0721541	0.49489	0.894899	1	0.99591
14	26108054	rs8010748	A	G	6.46643e-07	0.360457	0.22; 0.50	0.0721539	0.49489	0.894899	1	0.99591
14	26104903	rs1956781	G	A	6.47685e-07	0.360407	0.22; 0.50	0.0721484	0.49282	0.894897	1	0.99728
14	26109115	rs1951071	C	A	9.19265e-07	0.355583	0.21; 0.50	0.0721797	0.49455	0.92982	1	0.99783
11	73505883	rs11827239	A	G	9.62289e-07	0.399854	0.24; 0.56	0.0813162	0.26557	0.651628	1	0.99901
11	920049	rs561547189	A	G	9.94883e-07	1.34107	0.81; 1.88	0.273094	0.018351	0.505231	1	0.9722
11	73433358	rs2366943	G	A	1.12474e-06	0.402792	0.24; 0.56	0.0824345	0.25594	0.602768	1	0.99357
14	26099069	rs55984155	A	G	1.15374e-06	0.355955	0.21; 0.50	0.0729249	0.49974	0.453994	1	0.99332
14	26099068	rs56200264	C	T	1.16044e-06	0.355724	0.21; 0.50	0.0728949	0.49951	0.454318	1	0.9924
14	26108689	rs1951070	T	C	1.23456e-06	0.351983	0.21; 0.49	0.0723119	0.49483	1	1	0.99757
2	135523638	rs75435861	T	A	1.32293e-06	0.611899	0.36; 0.86	0.126069	0.094254	0.366404	1	0.92759
2	135523637	rs9711091	G	A	1.32327e-06	0.611893	0.36; 0.86	0.126069	0.094255	0.366404	1	0.92759
22	42882012	rs138514290	C	T	1.3368e-06	1.22792	0.73; 1.72	0.253097	0.023282	1	1	0.91876
1	162587216	rs114447177	A	G	1.81391e-06	1.69922	1.00; 2.39	0.354752	0.010564	1	1	0.97175
10	83876020	rs11192578	C	A	1.85719e-06	0.56101	0.33; 0.79	0.117241	0.12743	0.920941	0.999978	0.84472
14	26101989	rs10148096	C	T	1.93529e-06	-0.34774	-0.49; -0.21	0.0727994	0.49745	0.428184	1	0.99657
14	26102399	rs8021722	C	T	2.09083e-06	-0.346548	-0.49; -0.20	0.0727903	0.49816	0.428203	1	0.99795
18	2823780	rs138536305	A	G	2.12838e-06	1.07215	0.63; 1.51	0.225371	0.02834	1	1	0.96006
5	63567600	rs201564204	CAAAT	C	2.165e-06	-0.406758	-0.57; -0.24	0.0855654	0.25045	0.0784152	1	0.98615
14	26100938	rs1951069	G	A	2.43474e-06	-0.344309	-0.49; -0.20	0.0727976	0.49723	0.481271	1	0.99698
14	26100909	rs1951068	T	C	2.45561e-06	-0.344097	-0.49; -0.20	0.0727799	0.49811	0.454297	1	0.99751
14	26099496	rs2281613	T	C	2.46255e-06	-0.343702	-0.49; -0.20	0.0727052	0.49855	0.50912	1	0.99773
14	26098190	rs1956779	A	G	2.4949e-06	-0.343625	-0.49; -0.20	0.0727303	0.49812	0.454297	1	0.99837
14	26100172	rs1956780	A	T	2.51803e-06	-0.343452	-0.49; -0.20	0.0727229	0.49809	0.454297	1	0.99871
14	26100326	rs35772456	C	CT	2.52603e-06	-0.343404	-0.49; -0.20	0.0727229	0.49737	0.481271	1	0.99829
2	114143295	rs55685007	T	C	2.54707e-06	0.468744	0.27; 0.66	0.0993021	0.16127	0.328602	1	0.94396
4	108765022	rs72675567	G	A	2.56517e-06	-0.615558	-0.87; -0.36	0.130445	0.086464	0.888865	1	0.98261
8	24648406	rs10102859	G	T	2.96273e-06	0.351098	0.20; 0.50	0.0748746	0.34615	0.592748	1	0.99808
14	26099397	rs2281612	C	T	3.00384e-06	-0.341382	-0.48; -0.20	0.072847	0.49706	0.428174	1	0.99577
8	24646314	rs2720718	G	A	3.26498e-06	0.348886	0.20; 0.50	0.0747246	0.36126	1	1	0.99791
2	114158840	rs62159969	A	G	3.30792e-06	0.470163	0.27; 0.67	0.100758	0.15877	1	1	0.94716
8	24643431	rs980803	C	T	3.31423e-06	0.349902	0.20; 0.50	0.0749922	0.34614	0.697124	1	0.99797
2	225624791	rs80271406	C	T	3.35667e-06	0.446736	0.26; 0.63	0.0958003	0.17955	0.178267	1	0.99437
18	21250072	rs17259361	T	C	3.35936e-06	1.44374	0.84; 2.05	0.309614	0.013758	0.324429	1	0.9826
10	86359277	rs2488637	T	C	3.37189e-06	-0.349427	-0.50; -0.20	0.074948	0.42082	0.0469678	1	0.99555
9	24836507	rs9298857	C	G	3.39897e-06	0.342987	0.20; 0.49	0.0735931	0.48177	0.201187	1	0.99432
2	135491302	rs114658932	G	T	3.46117e-06	0.570484	0.33; 0.81	0.122506	0.10036	0.272577	1	0.92835
2	225622852	rs116393193	C	T	3.46823e-06	0.444328	0.26; 0.63	0.0954234	0.17925	0.231521	1	0.99859
2	241693312	rs546034328	T	C	3.63644e-06	1.32613	0.77; 1.89	0.285404	0.016587	1	1	0.99392
2	135491290	rs74865979	G	T	3.65928e-06	0.544538	0.31; 0.77	0.117226	0.10692	0.563923	1	0.98072
9	107093415	rs79286228	A	G	3.72151e-06	0.901212	0.52; 1.28	0.194158	0.040402	0.256236	1	0.94205
1	162589970	rs57494888	T	C	3.72875e-06	1.63021	0.94; 2.32	0.351245	0.010698	1	1	0.97156
1	162592004	rs57499170	C	G	3.91308e-06	1.59504	0.92; 2.27	0.344415	0.010937	1	1	0.99318
1	162597187	rs138456146	A	C	3.92632e-06	1.59482	0.92; 2.27	0.344422	0.01092	1	1	0.99466
2	225627663	rs59555396	C	A	3.98549e-06	0.440553	0.25; 0.63	0.0952074	0.18107	0.180959	1	0.99894
2	225631486	rs3768870	C	A	3.98631e-06	0.441008	0.25; 0.63	0.0953067	0.18078	0.180722	1	0.99913
2	225630435	rs1045653	T	C	4.00404e-06	0.440432	0.25; 0.63	0.0952012	0.18105	0.180959	1	1
2	135520614	rs13001022	C	G	4.0044e-06	0.514549	0.30; 0.73	0.111222	0.11545	0.161827	1	0.99559
2	225630257	rs3835782	GA	G	4.01403e-06	0.44038	0.25; 0.63	0.0952009	0.18105	0.180959	1	0.99997
1	162593307	rs116268584	A	G	4.02031e-06	1.59188	0.92; 2.27	0.344156	0.010971	1	1	0.99158
2	225631260	rs3768869	G	A	4.02294e-06	0.440328	0.25; 0.63	0.0951993	0.18105	0.180959	1	0.99995
1	162593454	rs75964051	T	G	4.02764e-06	1.59167	0.92; 2.27	0.344138	0.010972	1	1	0.99152
1	162583381	rs112718448	T	G	4.03117e-06	1.59206	0.92; 2.27	0.344236	0.010968	1	1	0.99136
1	162600573	rs116554087	A	G	4.03462e-06	1.59167	0.92; 2.27	0.344166	0.010961	1	1	0.99247
2	225631874	rs10181850	C	A	4.03576e-06	0.440269	0.25; 0.63	0.0952001	0.18107	0.180959	1	0.99986
1	162598690	rs116269993	G	A	4.0373e-06	1.59173	0.92; 2.27	0.344189	0.010957	1	1	0.99269
1	162598515	rs150742182	T	C	4.04065e-06	1.59272	0.92; 2.27	0.344416	0.010979	1	1	0.9895
2	225624686	rs10199780	A	G	4.04079e-06	0.440303	0.25; 0.63	0.095213	0.18104	0.180959	1	0.99977
1	162599531	rs116793481	T	C	4.04218e-06	1.59154	0.92; 2.27	0.344166	0.01096	1	1	0.99256
2	225626118	rs10168745	C	T	4.0617e-06	0.440278	0.25; 0.63	0.0952298	0.18116	0.180959	1	0.99911
2	225633209	rs3754623	T	G	4.06761e-06	0.440093	0.25; 0.63	0.095196	0.1811	0.180959	1	0.99962
1	162594840	rs114989639	A	G	4.08557e-06	1.59068	0.92; 2.27	0.344147	0.010961	1	1	0.99245
1	162581583	rs140237366	G	A	4.10448e-06	1.59086	0.92; 2.27	0.344258	0.010959	1	1	0.99207
1	162583256	rs116796950	A	G	4.11325e-06	1.59055	0.92; 2.27	0.344224	0.010961	1	1	0.99207
1	162583125	rs115739631	T	C	4.11368e-06	1.59058	0.92; 2.27	0.344233	0.010961	1	1	0.99205
1	162586936	rs148938122	T	TTG	4.11603e-06	1.5904	0.92; 2.27	0.344202	0.010963	1	1	0.99207
1	162589123	rs115503902	T	C	4.11802e-06	1.5902	0.92; 2.26	0.344168	0.010964	1	1	0.99213
1	162586897	rs116709985	T	A	4.11811e-06	1.59034	0.92; 2.26	0.344197	0.010963	1	1	0.99206
2	225621749	rs75545860	G	T	4.11921e-06	0.441206	0.25; 0.63	0.0954916	0.18046	0.180801	1	0.99581
1	162589156	rs114432414	A	G	4.12033e-06	1.59016	0.92; 2.26	0.344168	0.010964	1	1	0.99211
1	162590743	rs114802431	A	T	4.12533e-06	1.58996	0.92; 2.26	0.344142	0.010966	1	1	0.99211
2	225633812	rs3754624	C	T	4.15292e-06	0.439675	0.25; 0.63	0.0951954	0.18111	0.180959	1	0.99953
1	162591458	rs7521773	A	C	4.15811e-06	1.58942	0.91; 2.26	0.344149	0.010999	1	1	0.98924
14	26101357	rs11159417	C	T	4.21892e-06	-0.336395	-0.48; -0.19	0.0728864	0.4957	0.402921	1	0.99653
7	144828414	rs62495852	T	C	4.22458e-06	-0.418541	-0.60; -0.24	0.0906903	0.20206	0.784784	1	0.98531
2	225626306	rs10203669	T	C	4.34031e-06	0.44689	0.26; 0.64	0.0969525	0.17622	0.149139	1	0.98578
2	225626305	rs202026362	T	TC	4.34144e-06	0.446884	0.26; 0.64	0.0969524	0.17622	0.149139	1	0.98578
10	86358804	rs11297689	GC	G	4.34934e-06	-0.34547	-0.49; -0.20	0.0749565	0.42253	0.038054	1	0.99514
14	26102067	rs35354023	C	G	4.62928e-06	-0.336007	-0.48; -0.19	0.073112	0.4946	0.355198	1	0.99381
1	162586041	rs115013730	C	T	4.657e-06	1.58141	0.91; 2.26	0.344195	0.01109	1	1	0.98125
1	162596441	rs7514439	A	G	4.68822e-06	1.58054	0.91; 2.26	0.344112	0.01101	1	1	0.98851
5	173058311	rs188737454	C	T	4.85444e-06	0.782616	0.45; 1.12	0.170662	0.047292	0.624137	1	0.96892
2	213165719	rs78391944	C	T	5.13479e-06	1.04255	0.60; 1.49	0.227936	0.029165	0.416908	1	0.93342
