# Supplementary material for: Genome‐wide association study in Finnish twins highlights the connection between nicotine addiction and neurotrophin signaling pathway
Source: Addict Biol. 2018 Mar 13;24(3):549–61. doi: 10.1111/adb.12618 (PMC6519128; doi:10.1111/adb.12618)
Supplement: Supplementary file 1 — Supplemental Table S1. Discovery sample cohort supplementary information. Supplemental Table S2. Replication sample cohort supplementary information. Supplemental Table S3. Top‐100 SNP results for cigarettes per day (CPD). Supplemental Table S4. Top‐100 SNP results for largest number of cigarettes ever‐smoked during a 24‐hour period (MaxCigs24). Supplemental Table S5. Top‐100 SNP results for DSM‐IV nicotine dependence (ND) diagnosis. Supplemental Table S6. Top‐100 SNP results for DSM‐IV nicotine dependence (ND) symptom count. Supplemental Table S7. Top‐100 SNP results for DSM‐IV nicotine withdrawal (NW) diagnosis. Supplemental Table S8. Top‐100 SNP results for DSM‐IV nicotine withdrawal (NW) symptom count. Supplemental Table S9. Association results for 16p12.3 locus in the discovery and replication samples. Supplemental Table S10. Association results for 15q25.1 locus harboring the cluster of nicotinic acetyl choline receptor genes CHRNA5‐CHRNA3‐CHRNB4 in the discovery and replication samples. Supplemental Table S11. Variant effect predictor results for the 27 genome‐wide significant SNPs identified across different phenotypes tested. Supplemental Table S12. eQTLs identified among the 27 genome‐wide significant SNPs using brain‐derived data available at GTEx and BRAINEAC. Supplemental Table S13. meQTLs observed among 27 genome‐wide significant SNPs using publicly available databases. Supplemental Figure S1. CPD distributions for discovery sample (n = 1715) (A) and replication sample (n = 6763) (B). Supplemental Figure S2. Manhattan and QQ plots of the GWAS results for MaxCigs24. Horizontal line in the Manhattan plot depicts the P < 5 × 10−8 threshold for genome‐wide significance. Genomic inflation factor λ = 1.008. Supplemental Figure S3. Regional plot of 3p22.3 results for MaxCigs24. The plot was generated with LocusZoom (Pruim et al. 2010), and the LD information has been obtained from hg19/1000 Genomes Nov 2014 EUR build. Supplemental Figure S4. Manhattan and QQ [file ADB-24-549-s001.zip › ADB_12618_supp-0024-Table S11.xlsx]

## Sheet: Table S8
Supplemental Table S11. Variant effect predictor results for the 27 genome-wide significant SNPs identified across different phenotypes tested.
SNP	Nearest protein coding gene	SNP highlighted for phenotypes	Location	Allele	Consequence	IMPACT	SYMBOL	Gene	Feature_type	Feature	BIOTYPE	EXON	INTRON	HGVSc	HGVSp	cDNA_position	CDS_position	Protein_position	Amino_acids	Codons	Existing_variation	DISTANCE	STRAND	FLAGS	SYMBOL_SOURCE	HGNC_ID	CANONICAL	TSL	APPRIS	CCDS	ENSP	SIFT	PolyPhen	DOMAINS	GMAF	AFR_MAF	AMR_MAF	EAS_MAF	EUR_MAF	SAS_MAF	AA_MAF	EA_MAF	ExAC_MAF	ExAC_Adj_MAF	ExAC_AFR_MAF	ExAC_AMR_MAF	ExAC_EAS_MAF	ExAC_FIN_MAF	ExAC_NFE_MAF
rs62171406	TMEM163	NW diagnosis	Chr2:135516997-135516997	G	intron_variant,non_coding_transcript_variant	MODIFIER	CCNT2-AS1	ENSG00000224043	Transcript	ENST00000392929	antisense	-	3/3	-	-	-	-	-	-	-	rs62171406	-	-1	-	HGNC	40130	-	-	-	-	-	-	-	-	-	-	-	-	-	-	-	-	-	-	-	-	-	-	-
rs73064179	STAC	MaxCigs24	Chr3:36238681-36238681	G	intergenic_variant	MODIFIER	-	-	-	-	-	-	-	-	-	-	-	-	-	-	rs73064179	-	-	-	-	-	-	-	-	-	-	-	-	-	G:0.0088	G:0.0008	G:0.036	G:0	G:0.0109	G:0.0072	-	-	-	-	-	-	-	-	-
rs146889275	RBFOX1	ADHD	Chr16:6706783-6706783	G	intron_variant	MODIFIER	RBFOX1	ENSG00000078328	Transcript	ENST00000422070	protein_coding	-	3/15	-	-	-	-	-	-	-	rs146889275	-	1	-	HGNC	18222	-	-	-	-	ENSP00000391269	-	-	-	G:0.0048	G:0	G:0.0058	G:0	G:0.0169	G:0.0031	-	-	-	-	-	-	-	-	-
			Chr16:6706783-6706783	G	intron_variant	MODIFIER	RBFOX1	ENSG00000078328	Transcript	ENST00000535565	protein_coding	-	2/13	-	-	-	-	-	-	-	rs146889275	-	1	-	HGNC	18222	-	-	-	-	ENSP00000438768	-	-	-	G:0.0048	G:0	G:0.0058	G:0	G:0.0169	G:0.0031	-	-	-	-	-	-	-	-	-
			Chr16:6706783-6706783	G	intron_variant	MODIFIER	RBFOX1	ENSG00000078328	Transcript	ENST00000547372	protein_coding	-	3/16	-	-	-	-	-	-	-	rs146889275	-	1	-	HGNC	18222	-	-	-	-	ENSP00000446842	-	-	-	G:0.0048	G:0	G:0.0058	G:0	G:0.0169	G:0.0031	-	-	-	-	-	-	-	-	-
			Chr16:6706783-6706783	G	intron_variant,non_coding_transcript_variant	MODIFIER	RBFOX1	ENSG00000078328	Transcript	ENST00000547427	processed_transcript	-	2/4	-	-	-	-	-	-	-	rs146889275	-	1	-	HGNC	18222	-	-	-	-	-	-	-	-	G:0.0048	G:0	G:0.0058	G:0	G:0.0169	G:0.0031	-	-	-	-	-	-	-	-	-
			Chr16:6706783-6706783	G	intron_variant	MODIFIER	RBFOX1	ENSG00000078328	Transcript	ENST00000547605	protein_coding	-	3/11	-	-	-	-	-	-	-	rs146889275	-	1	cds_end_NF	HGNC	18222	-	-	-	-	ENSP00000450402	-	-	-	G:0.0048	G:0	G:0.0058	G:0	G:0.0169	G:0.0031	-	-	-	-	-	-	-	-	-
			Chr16:6706783-6706783	G	intron_variant,non_coding_transcript_variant	MODIFIER	RBFOX1	ENSG00000078328	Transcript	ENST00000548749	processed_transcript	-	3/3	-	-	-	-	-	-	-	rs146889275	-	1	-	HGNC	18222	-	-	-	-	-	-	-	-	G:0.0048	G:0	G:0.0058	G:0	G:0.0169	G:0.0031	-	-	-	-	-	-	-	-	-
			Chr16:6706783-6706783	G	intron_variant	MODIFIER	RBFOX1	ENSG00000078328	Transcript	ENST00000550418	protein_coding	-	3/15	-	-	-	-	-	-	-	rs146889275	-	1	-	HGNC	18222	-	-	-	CCDS55983.1	ENSP00000450031	-	-	-	G:0.0048	G:0	G:0.0058	G:0	G:0.0169	G:0.0031	-	-	-	-	-	-	-	-	-
			Chr16:6706783-6706783	G	intron_variant	MODIFIER	RBFOX1	ENSG00000078328	Transcript	ENST00000551752	protein_coding	-	2/10	-	-	-	-	-	-	-	rs146889275	-	1	cds_end_NF	HGNC	18222	-	-	-	-	ENSP00000447281	-	-	-	G:0.0048	G:0	G:0.0058	G:0	G:0.0169	G:0.0031	-	-	-	-	-	-	-	-	-
			Chr16:6706783-6706783	G	intron_variant	MODIFIER	RBFOX1	ENSG00000078328	Transcript	ENST00000552089	protein_coding	-	2/14	-	-	-	-	-	-	-	rs146889275	-	1	-	HGNC	18222	-	-	-	-	ENSP00000448496	-	-	-	G:0.0048	G:0	G:0.0058	G:0	G:0.0169	G:0.0031	-	-	-	-	-	-	-	-	-
			Chr16:6706783-6706783	G	intron_variant	MODIFIER	RBFOX1	ENSG00000078328	Transcript	ENST00000553186	protein_coding	-	3/14	-	-	-	-	-	-	-	rs146889275	-	1	-	HGNC	18222	-	-	-	CCDS55984.1	ENSP00000447753	-	-	-	G:0.0048	G:0	G:0.0058	G:0	G:0.0169	G:0.0031	-	-	-	-	-	-	-	-	-
			Chr16:6706783-6706783	G	intron_variant,non_coding_transcript_variant	MODIFIER	RP11-420N3.2	ENSG00000260411	Transcript	ENST00000569895	processed_transcript	-	6/6	-	-	-	-	-	-	-	rs146889275	-	1	-	Clone_based_vega_gene	-	-	-	-	-	-	-	-	-	G:0.0048	G:0	G:0.0058	G:0	G:0.0169	G:0.0031	-	-	-	-	-	-	-	-	-
rs4300632	CLEC19A	MaxCigs24/CPD	Chr16:19350508-19350508	A	downstream_gene_variant	MODIFIER	CTA-363E6.2	ENSG00000259925	Transcript	ENST00000563613	lincRNA	-	-	-	-	-	-	-	-	-	rs4300632	4461	-1	-	Clone_based_vega_gene	-	YES	-	-	-	-	-	-	-	T:0.0903	A:0.9856	A:0.9625	A:0.7202	A:0.9533	A:0.9202	-	-	-	-	-	-	-	-	-
rs11074386	CLEC19A	MaxCigs24/CPD	Chr16:19351749-19351749	C	downstream_gene_variant	MODIFIER	CTA-363E6.2	ENSG00000259925	Transcript	ENST00000563613	lincRNA	-	-	-	-	-	-	-	-	-	rs11074386	3220	-1	-	Clone_based_vega_gene	-	YES	-	-	-	-	-	-	-	T:0.0907	C:0.9849	C:0.9597	C:0.7212	C:0.9533	C:0.9202	-	-	-	-	-	-	-	-	-
			Chr16:19351749-19351749	G	downstream_gene_variant	MODIFIER	CTA-363E6.2	ENSG00000259925	Transcript	ENST00000563613	lincRNA	-	-	-	-	-	-	-	-	-	rs11074386	3220	-1	-	Clone_based_vega_gene	-	YES	-	-	-	-	-	-	-	T:0.0907	C:0.9849	C:0.9597	C:0.7212	C:0.9533	C:0.9202	-	-	-	-	-	-	-	-	-
rs11074387	CLEC19A	MaxCigs24/CPD	Chr16:19351837-19351837	A	downstream_gene_variant	MODIFIER	CTA-363E6.2	ENSG00000259925	Transcript	ENST00000563613	lincRNA	-	-	-	-	-	-	-	-	-	rs11074387	3132	-1	-	Clone_based_vega_gene	-	YES	-	-	-	-	-	-	-	G:0.2093	A:0.7156	A:0.9078	A:0.5417	A:0.9433	A:0.909	-	-	-	-	-	-	-	-	-
rs4782229	CLEC19A	MaxCigs24/CPD	Chr16:19352221-19352221	C	downstream_gene_variant	MODIFIER	CTA-363E6.2	ENSG00000259925	Transcript	ENST00000563613	lincRNA	-	-	-	-	-	-	-	-	-	rs4782229	2748	-1	-	Clone_based_vega_gene	-	YES	-	-	-	-	-	-	-	T:0.2077	C:0.7216	C:0.9078	C:0.5417	C:0.9433	C:0.909	-	-	-	-	-	-	-	-	-
rs916077	CLEC19A	MaxCigs24/CPD	Chr16:19352463-19352463	G	downstream_gene_variant	MODIFIER	CTA-363E6.2	ENSG00000259925	Transcript	ENST00000563613	lincRNA	-	-	-	-	-	-	-	-	-	rs916077	2506	-1	-	Clone_based_vega_gene	-	YES	-	-	-	-	-	-	-	A:0.2095	G:0.7148	G:0.9078	G:0.5417	G:0.9433	G:0.909	-	-	-	-	-	-	-	-	-
rs2353661	CLEC19A	MaxCigs24/CPD	Chr16:19352499-19352499	C	downstream_gene_variant	MODIFIER	CTA-363E6.2	ENSG00000259925	Transcript	ENST00000563613	lincRNA	-	-	-	-	-	-	-	-	-	rs2353661	2470	-1	-	Clone_based_vega_gene	-	YES	-	-	-	-	-	-	-	A:0.2093	C:0.7156	C:0.9078	C:0.5417	C:0.9433	C:0.909	-	-	-	-	-	-	-	-	-
rs2353662	CLEC19A	MaxCigs24/CPD	Chr16:19352684-19352684	T	downstream_gene_variant	MODIFIER	CTA-363E6.2	ENSG00000259925	Transcript	ENST00000563613	lincRNA	-	-	-	-	-	-	-	-	-	rs2353662	2285	-1	-	Clone_based_vega_gene	-	YES	-	-	-	-	-	-	-	C:0.2083	T:0.7179	T:0.9078	T:0.5437	T:0.9433	T:0.909	-	-	-	-	-	-	-	-	-
rs2353663	CLEC19A	MaxCigs24/CPD	Chr16:19352685-19352685	G	downstream_gene_variant	MODIFIER	CTA-363E6.2	ENSG00000259925	Transcript	ENST00000563613	lincRNA	-	-	-	-	-	-	-	-	-	rs2353663	2284	-1	-	Clone_based_vega_gene	-	YES	-	-	-	-	-	-	-	T:0.2081	G:0.7186	G:0.9078	G:0.5437	G:0.9433	G:0.909	-	-	-	-	-	-	-	-	-
rs2353664	CLEC19A	MaxCigs24/CPD	Chr16:19352688-19352688	A	downstream_gene_variant	MODIFIER	CTA-363E6.2	ENSG00000259925	Transcript	ENST00000563613	lincRNA	-	-	-	-	-	-	-	-	-	rs2353664	2281	-1	-	Clone_based_vega_gene	-	YES	-	-	-	-	-	-	-	G:0.2083	A:0.7179	A:0.9078	A:0.5437	A:0.9433	A:0.909	-	-	-	-	-	-	-	-	-
rs916078	CLEC19A	MaxCigs24/CPD	Chr16:19353064-19353064	C	downstream_gene_variant	MODIFIER	CTA-363E6.2	ENSG00000259925	Transcript	ENST00000563613	lincRNA	-	-	-	-	-	-	-	-	-	rs916078	1905	-1	-	Clone_based_vega_gene	-	YES	-	-	-	-	-	-	-	T:0.0905	C:0.9856	C:0.9597	C:0.7212	C:0.9533	C:0.9202	-	-	-	-	-	-	-	-	-
rs139902244	CLEC19A	MaxCigs24/CPD	Chr16:19353107-19353117	-	downstream_gene_variant	MODIFIER	CTA-363E6.2	ENSG00000259925	Transcript	ENST00000563613	lincRNA	-	-	-	-	-	-	-	-	-	rs139902244	1852	-1	-	Clone_based_vega_gene	-	YES	-	-	-	-	-	-	-	TTATTACCCC:0.2093	-:0.7156	-:0.9078	-:0.5417	-:0.9433	-:0.909	-	-	-	-	-	-	-	-	-
rs762761	CLEC19A	MaxCigs24/CPD	Chr16:19353159-19353159	G	downstream_gene_variant	MODIFIER	CTA-363E6.2	ENSG00000259925	Transcript	ENST00000563613	lincRNA	-	-	-	-	-	-	-	-	-	rs762761	1810	-1	-	Clone_based_vega_gene	-	YES	-	-	-	-	-	-	-	A:0.2093	G:0.7156	G:0.9078	G:0.5417	G:0.9433	G:0.909	-	-	-	-	-	-	-	-	-
rs762762	CLEC19A	MaxCigs24/CPD	Chr16:19353246-19353246	T	downstream_gene_variant	MODIFIER	CTA-363E6.2	ENSG00000259925	Transcript	ENST00000563613	lincRNA	-	-	-	-	-	-	-	-	-	rs762762	1723	-1	-	Clone_based_vega_gene	-	YES	-	-	-	-	-	-	-	C:0.2093	T:0.7156	T:0.9078	T:0.5417	T:0.9433	T:0.909	-	-	-	-	-	-	-	-	-
rs4238673	CLEC19A	MaxCigs24/CPD	Chr16:19353328-19353328	A	downstream_gene_variant	MODIFIER	CTA-363E6.2	ENSG00000259925	Transcript	ENST00000563613	lincRNA	-	-	-	-	-	-	-	-	-	rs4238673	1641	-1	-	Clone_based_vega_gene	-	YES	-	-	-	-	-	-	-	C:0.2093	A:0.7156	A:0.9078	A:0.5417	A:0.9433	A:0.909	-	-	-	-	-	-	-	-	-
rs4782232	CLEC19A	MaxCigs24/CPD	Chr16:19353409-19353409	A	downstream_gene_variant	MODIFIER	CTA-363E6.2	ENSG00000259925	Transcript	ENST00000563613	lincRNA	-	-	-	-	-	-	-	-	-	rs4782232	1560	-1	-	Clone_based_vega_gene	-	YES	-	-	-	-	-	-	-	G:0.2091	A:0.7163	A:0.9078	A:0.5417	A:0.9433	A:0.909	-	-	-	-	-	-	-	-	-
rs4782233	CLEC19A	MaxCigs24/CPD	Chr16:19353429-19353429	T	downstream_gene_variant	MODIFIER	CTA-363E6.2	ENSG00000259925	Transcript	ENST00000563613	lincRNA	-	-	-	-	-	-	-	-	-	rs4782233	1540	-1	-	Clone_based_vega_gene	-	YES	-	-	-	-	-	-	-	C:0.2095	T:0.7156	T:0.9078	T:0.5407	T:0.9433	T:0.909	-	-	-	-	-	-	-	-	-
rs4782234	CLEC19A	MaxCigs24/CPD	Chr16:19353430-19353430	C	downstream_gene_variant	MODIFIER	CTA-363E6.2	ENSG00000259925	Transcript	ENST00000563613	lincRNA	-	-	-	-	-	-	-	-	-	rs4782234,rs68132803	1539	-1	-	Clone_based_vega_gene	-	YES	-	-	-	-	-	-	-	T:0.2091	C:0.7163	C:0.9078	C:0.5417	C:0.9433	C:0.909	-	-	-	-	-	-	-	-	-
rs2213280	CLEC19A	MaxCigs24/CPD	Chr16:19353940-19353940	G	downstream_gene_variant	MODIFIER	CTA-363E6.2	ENSG00000259925	Transcript	ENST00000563613	lincRNA	-	-	-	-	-	-	-	-	-	rs2213280	1029	-1	-	Clone_based_vega_gene	-	YES	-	-	-	-	-	-	-	A:0.2095	G:0.7148	G:0.9078	G:0.5417	G:0.9433	G:0.909	-	-	-	-	-	-	-	-	-
rs2227005	CLEC19A	MaxCigs24/CPD	Chr16:19354089-19354089	C	downstream_gene_variant	MODIFIER	CTA-363E6.2	ENSG00000259925	Transcript	ENST00000563613	lincRNA	-	-	-	-	-	-	-	-	-	rs2227005	880	-1	-	Clone_based_vega_gene	-	YES	-	-	-	-	-	-	-	T:0.2105	C:0.7156	C:0.9078	C:0.5417	C:0.9423	C:0.9039	-	-	-	-	-	-	-	-	-
rs11074388	CLEC19A	MaxCigs24/CPD	Chr16:19355577-19355577	G	non_coding_transcript_exon_variant,non_coding_transcript_variant	MODIFIER	CTA-363E6.2	ENSG00000259925	Transcript	ENST00000563613	lincRNA	5/5	-	-	-	1329	-	-	-	-	rs11074388	-	-1	-	Clone_based_vega_gene	-	YES	-	-	-	-	-	-	-	A:0.2159	G:0.6906	G:0.9078	G:0.5417	G:0.9433	G:0.909	-	-	-	-	-	-	-	-	-
rs1004892	CLEC19A	MaxCigs24/CPD	Chr16:19356105-19356105	C	non_coding_transcript_exon_variant,non_coding_transcript_variant	MODIFIER	CTA-363E6.2	ENSG00000259925	Transcript	ENST00000563613	lincRNA	5/5	-	-	-	801	-	-	-	-	rs1004892	-	-1	-	Clone_based_vega_gene	-	YES	-	-	-	-	-	-	-	G:0.2159	C:0.6899	C:0.9092	C:0.5417	C:0.9433	C:0.909	-	-	-	-	-	-	-	-	-
rs1004892	CLEC19A	MaxCigs24/CPD	Chr16:19356105-19356105	C	regulatory_region_variant	MODIFIER	-	-	RegulatoryFeature	ENSR00001664930	open_chromatin_region	-	-	-	-	-	-	-	-	-	rs1004892	-	-	-	-	-	-	-	-	-	-	-	-	-	G:0.2159	C:0.6899	C:0.9092	C:0.5417	C:0.9433	C:0.909	-	-	-	-	-	-	-	-	-
rs11406076	CLEC19A	MaxCigs24/CPD	Chr16:19357701-19357701	A	intron_variant,non_coding_transcript_variant	MODIFIER	CTA-363E6.2	ENSG00000259925	Transcript	ENST00000563613	lincRNA	-	4/4	-	-	-	-	-	-	-	rs11406076	-	-1	-	Clone_based_vega_gene	-	YES	-	-	-	-	-	-	-	-:0.2304	A:0.6906	A:0.9063	A:0.5377	A:0.9433	A:0.8395	-	-	-	-	-	-	-	-	-
rs1004928	CLEC19A	MaxCigs24/CPD	Chr16:19357771-19357771	A	intron_variant,non_coding_transcript_variant	MODIFIER	CTA-363E6.2	ENSG00000259925	Transcript	ENST00000563613	lincRNA	-	4/4	-	-	-	-	-	-	-	rs1004928	-	-1	-	Clone_based_vega_gene	-	YES	-	-	-	-	-	-	-	G:0.2304	A:0.6899	A:0.9078	A:0.5377	A:0.9433	A:0.8395	-	-	-	-	-	-	-	-	-
rs117354958	SLC14A2	NW symptom count	Chr18:42839275-42839275	G	intron_variant	MODIFIER	SLC14A2	ENSG00000132874	Transcript	ENST00000586448	protein_coding	-	1/20	-	-	-	-	-	-	-	rs117354958	-	1	-	HGNC	10919	-	-	-	CCDS11924.1	ENSP00000465953	-	-	-	G:0.0138	G:0.0008	G:0.0259	G:0	G:0.0467	G:0.0031	-	-	-	-	-	-	-	-	-
Regulatory region variants are in BOLD
Nearest protein coding gene names are based on UCSC genome browser build hg19
Description of all column names is available at http://www.ensembl.org/info/docs/tools/vep/vep_formats.html#output
Detailed description of 'impact' precition by VEP is available at http://www.ensembl.org/info/genome/variation/predicted_data.html#consequences
[truncated: 17 more columns]
