# Supplementary material for: Genome‐wide association study in Finnish twins highlights the connection between nicotine addiction and neurotrophin signaling pathway
Source: Addict Biol. 2018 Mar 13;24(3):549–61. doi: 10.1111/adb.12618 (PMC6519128; doi:10.1111/adb.12618)
Supplement: Supplementary file 1 — Supplemental Table S1. Discovery sample cohort supplementary information. Supplemental Table S2. Replication sample cohort supplementary information. Supplemental Table S3. Top‐100 SNP results for cigarettes per day (CPD). Supplemental Table S4. Top‐100 SNP results for largest number of cigarettes ever‐smoked during a 24‐hour period (MaxCigs24). Supplemental Table S5. Top‐100 SNP results for DSM‐IV nicotine dependence (ND) diagnosis. Supplemental Table S6. Top‐100 SNP results for DSM‐IV nicotine dependence (ND) symptom count. Supplemental Table S7. Top‐100 SNP results for DSM‐IV nicotine withdrawal (NW) diagnosis. Supplemental Table S8. Top‐100 SNP results for DSM‐IV nicotine withdrawal (NW) symptom count. Supplemental Table S9. Association results for 16p12.3 locus in the discovery and replication samples. Supplemental Table S10. Association results for 15q25.1 locus harboring the cluster of nicotinic acetyl choline receptor genes CHRNA5‐CHRNA3‐CHRNB4 in the discovery and replication samples. Supplemental Table S11. Variant effect predictor results for the 27 genome‐wide significant SNPs identified across different phenotypes tested. Supplemental Table S12. eQTLs identified among the 27 genome‐wide significant SNPs using brain‐derived data available at GTEx and BRAINEAC. Supplemental Table S13. meQTLs observed among 27 genome‐wide significant SNPs using publicly available databases. Supplemental Figure S1. CPD distributions for discovery sample (n = 1715) (A) and replication sample (n = 6763) (B). Supplemental Figure S2. Manhattan and QQ plots of the GWAS results for MaxCigs24. Horizontal line in the Manhattan plot depicts the P < 5 × 10−8 threshold for genome‐wide significance. Genomic inflation factor λ = 1.008. Supplemental Figure S3. Regional plot of 3p22.3 results for MaxCigs24. The plot was generated with LocusZoom (Pruim et al. 2010), and the LD information has been obtained from hg19/1000 Genomes Nov 2014 EUR build. Supplemental Figure S4. Manhattan and QQ [file ADB-24-549-s001.zip › ADB_12618_supp-0025-Table S12.xlsx]

## Sheet: Table S9
Supplemental Table S12. eQTLs identified among the 27 genome-wide significant SNPs using brain-derived data available at GTEx and BRAINEAC.
						P-values in different tissues
						GTEx				BRAINEAC
SNP	Location	MAF in discovery sample	Phenotype showing genome-wide significant association with the SNP	Gene Name	eQTL tested with gene	Whole Blood	Cerebellar Hemisphere	Hypo-thalamus	Frontal Cortex	Frontal cortex	Occipital cortex	Temporal cortex	Cerebellar cortex
rs62171406	Chr2:135516997	0.10289	DSM-IV NW diagnosis	TMEM163	TMEM163	0.0095	0.47	0.56	0.047	a
rs73064179	Chr3:36238681	0.010145	MaxCigs24	STAC	STAC	0.66	b			a
rs146889275	Chr16:6706783	0.0107 d	DSM-III-R ADHD diagnosis	RBFOX1	RBFOX1	a				a
rs4300632	Chr16:19350508	0.04618	CPD/MaxCigs24	CLEC19A	SYT17	0.61	0.11	0.53	0.82	0.088	0.0051	0.0051	0.97
					TMC5	0.76	c			0.75	0.92	0.66	0.15
rs11074386	Chr16:19351749	0.046112	CPD/MaxCigs24	CLEC19A	SYT17	0.61	0.095	0.5	0.8	0.088	0.0051	0.0051	0.97
					TMC5	0.81	c			0.75	0.92	0.66	0.15
rs11074387	Chr16:19351837	0.054862	CPD/MaxCigs24	CLEC19A	SYT17	0.89	0.03	0.052	0.95	0.059	0.0051	0.0051	0.93
					TMC5	0.95	c			0.83	0.92	0.66	0.16
rs4782229	Chr16:19352221	0.054814	CPD/MaxCigs24	CLEC19A	SYT17	0.79	0.029	0.051	0.96	0.059	0.0051	0.0051	0.93
					TMC5	0.93	c			0.83	0.92	0.66	0.16
rs916077	Chr16:19352463	0.054766	CPD/MaxCigs24	CLEC19A	SYT17	0.93	0.028	0.049	0.97	0.059	0.0051	0.0051	0.93
					TMC5	1	c			0.83	0.92	0.66	0.16
rs2353661	Chr16:19352499	0.054764	CPD/MaxCigs24	CLEC19A	SYT17	0.93	0.028	0.049	0.97	0.059	0.0051	0.0051	0.93
					TMC5	1	c			0.83	0.92	0.66	0.16
rs2353662	Chr16:19352684	0.05526	CPD/MaxCigs24	CLEC19A	SYT17	0.59	0.032	0.19	0.98	0.024	0.041	0.041	0.52
					TMC5	0.67	c			0.93	0.93	0.85	0.16
rs2353663	Chr16:19352685	0.055358	CPD/MaxCigs24	CLEC19A	SYT17	0.69	0.035	0.19	0.99	0.026	0.04	0.04	0.5
					TMC5	0.92	c			1	0.99	0.88	0.13
rs2353664	Chr16:19352688	0.054634	CPD/MaxCigs24	CLEC19A	SYT17	0.66	0.018	0.14	0.68	0.064	0.02	0.02	0.68
					TMC5	0.59	c			0.9	0.89	0.86	0.24
rs916078	Chr16:19353064	0.046021	CPD/MaxCigs24	CLEC19A	SYT17	0.63	0.082	0.47	0.78	0.088	0.0051	0.0051	0.97
					TMC5	0.88	c			0.75	0.92	0.66	0.15
rs139902244	Chr16:19353107	0.054741	CPD/MaxCigs24	CLEC19A	SYT17	a				a
					TMC5
rs762761	Chr16:19353159	0.054735	CPD/MaxCigs24	CLEC19A	SYT17	0.94	0.027	0.048	0.97	0.059	0.0051	0.0051	0.93
					TMC5	0.99	c			0.83	0.92	0.66	0.16
rs762762	Chr16:19353246	0.054727	CPD/MaxCigs24	CLEC19A	SYT17	0.94	0.027	0.048	0.97	0.059	0.0051	0.0051	0.93
					TMC5	0.98	c			0.83	0.92	0.66	0.16
rs4238673	Chr16:19353328	0.054722	CPD/MaxCigs24	CLEC19A	SYT17	0.94	0.027	0.048	0.97	0.059	0.0051	0.0051	0.93
					TMC5	0.98	c			0.83	0.92	0.66	0.16
rs4782232	Chr16:19353409	0.054719	CPD/MaxCigs24	CLEC19A	SYT17	0.94	0.027	0.048	0.97	0.059	0.0051	0.0051	0.93
					TMC5	0.98	c			0.83	0.92	0.66	0.16
rs4782233	Chr16:19353429	0.0563	CPD/MaxCigs24	CLEC19A	SYT17	0.91	0.071	0.25	0.52	0.0088	0.018	0.018	0.71
					TMC5	0.73	c			0.81	0.85	0.98	0.025
rs4782234	Chr16:19353430	0.0563	CPD/MaxCigs24	CLEC19A	SYT17	0.97	0.2	0.052	0.51	0.0093	0.013	0.013	0.71
					TMC5	0.66	c			0.75	0.89	0.99	0.031
rs2213280	Chr16:19353940	0.0547	CPD/MaxCigs24	CLEC19A	SYT17	0.83	0.027	0.048	0.97	0.059	0.0051	0.0051	0.93
					TMC5	1	c			0.83	0.92	0.66	0.16
rs2227005	Chr16:19354089	0.054673	CPD/MaxCigs24	CLEC19A	SYT17	0.96	0.027	0.048	0.97	0.06	0.0051	0.0051	0.93
					TMC5	0.94	c			0.83	0.92	0.66	0.16
rs11074388	Chr16:19355577	0.055017	CPD/MaxCigs24	CLEC19A	SYT17	0.9	0.033	0.2	0.63	0.059	0.0051	0.0051	0.93
					TMC5	0.88	c			0.83	0.92	0.66	0.16
rs1004892	Chr16:19356105	0.054534	CPD/MaxCigs24	CLEC19A	SYT17	0.9	0.033	0.2	0.63	0.058	0.0052	0.0052	0.93
					TMC5	0.88	c			0.82	0.92	0.66	0.16
rs11406076	Chr16:19357701	0.054532	CPD/MaxCigs24	CLEC19A	SYT17	a				a
					TMC5
rs1004928	Chr16:19357771	0.054532	CPD/MaxCigs24	CLEC19A	SYT17	0.9	0.033	0.2	0.63	0.056	0.0054	0.0054	0.93
					TMC5	0.88	c			0.8	0.92	0.66	0.16
rs117354958	Chr18:42839275	0.0241	NW symptom count	SLC14A2	SLC14A2	a				a
In this table we report eQTLs only in tissues where p-value<0.05 was observed in GTEx and BRAINEAC databases
eQTLs with p-value<0.05 are bolded and highlighted in pink
Brain regions tested in BRAINEAC: cerebellar cortex, frontal cortex, hippocampus, inferior olivary nucleus, occipital cortex, putamen, substantia nigra, temporal cortex, thalamus, and intralobular white matter
Brain regions tested in GTEx : amygdala, anterior cingulate cortex, caudate basal ganglia, cerebellar hemisphere, cerebellum, cortex, frontal cortex, hippocampus, hypothalamus, nucleus accumbens basal ganglia, putamen basal ganglia, spinal cord cervical, and substantia nigra
Since CLEC19A data was not available for testing in both GTEx and BRAINEAC databases in any of the tissues, we tested the CLEC19A SNPs for eQTLs with the neighboring genes SYT17 and TMC5
No p-value reported in this table when either SNP was not found OR was monoallelic in the tissue specific sample OR the gene was not sufficiently expressed and could not be tested.
a SNP data not available in the database
b SNP is monoallelic in the sample available for testing in the database
c Gene not sufficiently expressed in the tissue
d MAF in the FT12 replication sample
